# Supplementary material for: A pangenomic analysis of the Nannochloropsis organellar genomes reveals novel genetic variations in key metabolic genes
Source: BMC Genomics. 2014 Mar 19;15:212. doi: 10.1186/1471-2164-15-212 (PMC3999925; doi:10.1186/1471-2164-15-212)
Supplement: Additional file 3: Figure S3 — Protein alignment of ATP synthase subunit (AtpA). [file 1471-2164-15-212-S3.zip]

Archive with 1 entries (1 files):
- 1751894196977178_add3.ps
