# Supplementary material for: A pangenomic analysis of the Nannochloropsis organellar genomes reveals novel genetic variations in key metabolic genes
Source: BMC Genomics. 2014 Mar 19;15:212. doi: 10.1186/1471-2164-15-212 (PMC3999925; doi:10.1186/1471-2164-15-212)
Supplement: Additional file 5: Figure S5 — Secondary structure prediction for the N. salina ATP synthase subunits using psipred. Secondary structure is denoted as H (helix), C (loops) and E (strands). The confidence of prediction ranges from 0 to 9. with 9 as high confidence and 0 as low confidence. [file 1471-2164-15-212-S5.zip]

Archive with 1 entries (1 files):
- 1751894196977178_add5.ps
