# Supplementary material for: A pangenomic analysis of the Nannochloropsis organellar genomes reveals novel genetic variations in key metabolic genes
Source: BMC Genomics. 2014 Mar 19;15:212. doi: 10.1186/1471-2164-15-212 (PMC3999925; doi:10.1186/1471-2164-15-212)
Supplement: Additional file 7: Figure S6 — Structural models of N. salina ATP synthase subunits. Ab initio structure prediction of (A) Ns-AtpD, (B) Ns-AtpA-Nterminus and (C) Ns-AtpG. Comparative Structural Models of (D) Ns-AtpD, (E) Ns-AtpA-N terminus, and (F) Ns-AtpG. [file 1471-2164-15-212-S7.zip]

Archive with 1 entries (1 files):
- 1751894196977178_add6.ps
