# Supplementary material for: A pangenomic analysis of the Nannochloropsis organellar genomes reveals novel genetic variations in key metabolic genes
Source: BMC Genomics. 2014 Mar 19;15:212. doi: 10.1186/1471-2164-15-212 (PMC3999925; doi:10.1186/1471-2164-15-212)
Supplement: Additional file 8 — Protein docking model of N. salina AtpD-A. [file 1471-2164-15-212-S8.zip › Additional File 9_atpG_model.pdb]

ATOM      1  N   MET A   1       0.000   0.000   0.000  1.00  0.00              
ATOM      2  CA  MET A   1       1.458   0.000   0.000  1.00  0.00              
ATOM      3  C   MET A   1       2.009   1.420   0.000  1.00  0.00              
ATOM      4  O   MET A   1       1.622   2.246  -0.826  1.00  0.00              
ATOM      5  CB  MET A   1       1.986  -0.771  -1.208  1.00  0.00              
ATOM      6  CG  MET A   1       1.569  -2.235  -1.252  1.00  0.00              
ATOM      7  SD  MET A   1       2.204  -3.180   0.148  1.00  0.00              
ATOM      8  CE  MET A   1       3.947  -3.252  -0.255  1.00  0.00              
ATOM      9 1H   MET A   1      -0.500  -0.433  -0.750  1.00  0.00              
ATOM     10 2H   MET A   1      -0.500  -0.433   0.750  1.00  0.00              
ATOM     11 3H   MET A   1      -0.500   0.866   0.000  1.00  0.00              
ATOM     12  HA  MET A   1       1.830  -0.476   0.907  1.00  0.00              
ATOM     13 1HB  MET A   1       1.615  -0.262  -2.096  1.00  0.00              
ATOM     14 2HB  MET A   1       3.074  -0.705  -1.177  1.00  0.00              
ATOM     15 1HG  MET A   1       0.481  -2.279  -1.249  1.00  0.00              
ATOM     16 2HG  MET A   1       1.948  -2.668  -2.177  1.00  0.00              
ATOM     17 1HE  MET A   1       4.477  -3.807   0.519  1.00  0.00              
ATOM     18 2HE  MET A   1       4.078  -3.752  -1.215  1.00  0.00              
ATOM     19 3HE  MET A   1       4.348  -2.240  -0.315  1.00  0.00              
ATOM     20  N   ASP A   2       2.914   1.698   0.932  1.00  0.00              
ATOM     21  CA  ASP A   2       3.486   3.032   1.071  1.00  0.00              
ATOM     22  C   ASP A   2       4.499   3.315  -0.031  1.00  0.00              
ATOM     23  O   ASP A   2       5.155   2.402  -0.534  1.00  0.00              
ATOM     24  CB  ASP A   2       4.144   3.194   2.443  1.00  0.00              
ATOM     25  CG  ASP A   2       3.162   3.310   3.601  1.00  0.00              
ATOM     26  OD1 ASP A   2       1.994   3.485   3.349  1.00  0.00              
ATOM     27  OD2 ASP A   2       3.559   3.069   4.716  1.00  0.00              
ATOM     28  H   ASP A   2       3.215   0.966   1.560  1.00  0.00              
ATOM     29  HA  ASP A   2       2.701   3.782   0.970  1.00  0.00              
ATOM     30 1HB  ASP A   2       4.878   2.419   2.667  1.00  0.00              
ATOM     31 2HB  ASP A   2       4.652   4.148   2.301  1.00  0.00              
ATOM     32  N   MET A   3       4.623   4.585  -0.403  1.00  0.00              
ATOM     33  CA  MET A   3       5.592   4.997  -1.411  1.00  0.00              
ATOM     34  C   MET A   3       7.006   5.000  -0.846  1.00  0.00              
ATOM     35  O   MET A   3       7.503   6.033  -0.395  1.00  0.00              
ATOM     36  CB  MET A   3       5.235   6.381  -1.951  1.00  0.00              
ATOM     37  CG  MET A   3       3.951   6.427  -2.767  1.00  0.00              
ATOM     38  SD  MET A   3       3.557   8.087  -3.351  1.00  0.00              
ATOM     39  CE  MET A   3       4.879   8.353  -4.530  1.00  0.00              
ATOM     40  H   MET A   3       4.030   5.282   0.024  1.00  0.00              
ATOM     41  HA  MET A   3       5.590   4.289  -2.239  1.00  0.00              
ATOM     42 1HB  MET A   3       5.143   7.043  -1.091  1.00  0.00              
ATOM     43 2HB  MET A   3       6.071   6.705  -2.572  1.00  0.00              
ATOM     44 1HG  MET A   3       4.069   5.764  -3.624  1.00  0.00              
ATOM     45 2HG  MET A   3       3.137   6.066  -2.138  1.00  0.00              
ATOM     46 1HE  MET A   3       4.773   9.341  -4.979  1.00  0.00              
ATOM     47 2HE  MET A   3       5.841   8.286  -4.020  1.00  0.00              
ATOM     48 3HE  MET A   3       4.828   7.593  -5.310  1.00  0.00              
ATOM     49  N   TYR A   4       7.651   3.839  -0.873  1.00  0.00              
ATOM     50  CA  TYR A   4       9.002   3.700  -0.343  1.00  0.00              
ATOM     51  C   TYR A   4       9.982   4.595  -1.091  1.00  0.00              
ATOM     52  O   TYR A   4      11.042   4.943  -0.570  1.00  0.00              
ATOM     53  CB  TYR A   4       9.460   2.242  -0.418  1.00  0.00              
ATOM     54  CG  TYR A   4       8.867   1.357   0.655  1.00  0.00              
ATOM     55  CD1 TYR A   4       7.954   1.860   1.570  1.00  0.00              
ATOM     56  CD2 TYR A   4       9.220   0.019   0.749  1.00  0.00              
ATOM     57  CE1 TYR A   4       7.409   1.056   2.552  1.00  0.00              
ATOM     58  CE2 TYR A   4       8.681  -0.795   1.726  1.00  0.00              
ATOM     59  CZ  TYR A   4       7.776  -0.272   2.627  1.00  0.00              
ATOM     60  OH  TYR A   4       7.235  -1.079   3.602  1.00  0.00              
ATOM     61  H   TYR A   4       7.194   3.031  -1.272  1.00  0.00              
ATOM     62  HA  TYR A   4       9.025   4.018   0.700  1.00  0.00              
ATOM     63 1HB  TYR A   4       9.173   1.864  -1.401  1.00  0.00              
ATOM     64 2HB  TYR A   4      10.546   2.241  -0.331  1.00  0.00              
ATOM     65  HD1 TYR A   4       7.669   2.911   1.505  1.00  0.00              
ATOM     66  HD2 TYR A   4       9.936  -0.388   0.035  1.00  0.00              
ATOM     67  HE1 TYR A   4       6.693   1.466   3.265  1.00  0.00              
ATOM     68  HE2 TYR A   4       8.973  -1.844   1.784  1.00  0.00              
ATOM     69  HH  TYR A   4       7.604  -1.965   3.603  1.00  0.00              
ATOM     70  N   THR A   5       9.622   4.965  -2.315  1.00  0.00              
ATOM     71  CA  THR A   5      10.474   5.812  -3.141  1.00  0.00              
ATOM     72  C   THR A   5      10.695   7.172  -2.491  1.00  0.00              
ATOM     73  O   THR A   5      11.670   7.862  -2.788  1.00  0.00              
ATOM     74  CB  THR A   5       9.876   6.017  -4.545  1.00  0.00              
ATOM     75  OG1 THR A   5      10.835   6.672  -5.385  1.00  0.00              
ATOM     76  CG2 THR A   5       8.613   6.862  -4.469  1.00  0.00              
ATOM     77  H   THR A   5       8.736   4.651  -2.683  1.00  0.00              
ATOM     78  HA  THR A   5      11.459   5.356  -3.244  1.00  0.00              
ATOM     79  HB  THR A   5       9.636   5.044  -4.974  1.00  0.00              
ATOM     80  HG1 THR A   5      11.061   7.526  -5.007  1.00  0.00              
ATOM     81 1HG2 THR A   5       8.205   6.995  -5.471  1.00  0.00              
ATOM     82 2HG2 THR A   5       7.878   6.360  -3.840  1.00  0.00              
ATOM     83 3HG2 THR A   5       8.853   7.835  -4.042  1.00  0.00              
ATOM     84  N   SER A   6       9.783   7.552  -1.602  1.00  0.00              
ATOM     85  CA  SER A   6       9.863   8.841  -0.926  1.00  0.00              
ATOM     86  C   SER A   6      11.059   8.894   0.017  1.00  0.00              
ATOM     87  O   SER A   6      11.545   9.973   0.358  1.00  0.00              
ATOM     88  CB  SER A   6       8.579   9.113  -0.167  1.00  0.00              
ATOM     89  OG  SER A   6       8.421   8.252   0.927  1.00  0.00              
ATOM     90  H   SER A   6       9.014   6.932  -1.390  1.00  0.00              
ATOM     91  HA  SER A   6       9.894   9.689  -1.611  1.00  0.00              
ATOM     92 1HB  SER A   6       8.599  10.142   0.192  1.00  0.00              
ATOM     93 2HB  SER A   6       7.738   8.982  -0.846  1.00  0.00              
ATOM     94  HG  SER A   6       7.599   8.456   1.379  1.00  0.00              
ATOM     95  N   LEU A   7      11.529   7.724   0.435  1.00  0.00              
ATOM     96  CA  LEU A   7      12.690   7.634   1.312  1.00  0.00              
ATOM     97  C   LEU A   7      13.626   6.516   0.873  1.00  0.00              
ATOM     98  O   LEU A   7      13.275   5.338   0.937  1.00  0.00              
ATOM     99  CB  LEU A   7      12.243   7.417   2.763  1.00  0.00              
ATOM    100  CG  LEU A   7      13.379   7.350   3.793  1.00  0.00              
ATOM    101  CD1 LEU A   7      14.121   8.679   3.839  1.00  0.00              
ATOM    102  CD2 LEU A   7      12.807   7.005   5.159  1.00  0.00              
ATOM    103  H   LEU A   7      11.069   6.875   0.139  1.00  0.00              
ATOM    104  HA  LEU A   7      13.264   8.558   1.254  1.00  0.00              
ATOM    105 1HB  LEU A   7      11.662   8.326   2.907  1.00  0.00              
ATOM    106 2HB  LEU A   7      11.591   6.549   2.859  1.00  0.00              
ATOM    107  HG  LEU A   7      14.040   6.537   3.493  1.00  0.00              
ATOM    108 1HD1 LEU A   7      14.925   8.622   4.572  1.00  0.00              
ATOM    109 2HD1 LEU A   7      14.542   8.895   2.857  1.00  0.00              
ATOM    110 3HD1 LEU A   7      13.429   9.472   4.120  1.00  0.00              
ATOM    111 1HD2 LEU A   7      13.615   6.957   5.890  1.00  0.00              
ATOM    112 2HD2 LEU A   7      12.091   7.770   5.459  1.00  0.00              
ATOM    113 3HD2 LEU A   7      12.305   6.038   5.111  1.00  0.00              
ATOM    114  N   PRO A   8      14.820   6.891   0.426  1.00  0.00              
ATOM    115  CA  PRO A   8      15.779   5.927  -0.099  1.00  0.00              
ATOM    116  C   PRO A   8      16.007   4.785   0.883  1.00  0.00              
ATOM    117  O   PRO A   8      16.261   3.650   0.481  1.00  0.00              
ATOM    118  CB  PRO A   8      17.050   6.751  -0.330  1.00  0.00              
ATOM    119  CG  PRO A   8      16.553   8.124  -0.630  1.00  0.00              
ATOM    120  CD  PRO A   8      15.333   8.305   0.235  1.00  0.00              
ATOM    121  HA  PRO A   8      15.432   5.442  -1.023  1.00  0.00              
ATOM    122 1HB  PRO A   8      17.699   6.748   0.557  1.00  0.00              
ATOM    123 2HB  PRO A   8      17.643   6.352  -1.166  1.00  0.00              
ATOM    124 1HG  PRO A   8      17.316   8.883  -0.400  1.00  0.00              
ATOM    125 2HG  PRO A   8      16.302   8.233  -1.695  1.00  0.00              
ATOM    126 1HD  PRO A   8      15.575   8.768   1.203  1.00  0.00              
ATOM    127 2HD  PRO A   8      14.574   8.940  -0.245  1.00  0.00              
ATOM    128  N   ASN A   9      15.916   5.093   2.172  1.00  0.00              
ATOM    129  CA  ASN A   9      16.080   4.086   3.213  1.00  0.00              
ATOM    130  C   ASN A   9      15.038   2.983   3.082  1.00  0.00              
ATOM    131  O   ASN A   9      15.352   1.800   3.218  1.00  0.00              
ATOM    132  CB  ASN A   9      16.017   4.705   4.598  1.00  0.00              
ATOM    133  CG  ASN A   9      17.236   5.508   4.958  1.00  0.00              
ATOM    134  OD1 ASN A   9      18.309   5.343   4.367  1.00  0.00              
ATOM    135  ND2 ASN A   9      17.098   6.317   5.977  1.00  0.00              
ATOM    136  H   ASN A   9      15.728   6.049   2.437  1.00  0.00              
ATOM    137  HA  ASN A   9      17.054   3.605   3.113  1.00  0.00              
ATOM    138 1HB  ASN A   9      15.126   5.238   4.931  1.00  0.00              
ATOM    139 2HB  ASN A   9      16.071   3.739   5.101  1.00  0.00              
ATOM    140 1HD2 ASN A   9      17.868   6.883   6.273  1.00  0.00              
ATOM    141 2HD2 ASN A   9      16.224   6.369   6.460  1.00  0.00              
ATOM    142  N   LEU A  10      13.797   3.376   2.816  1.00  0.00              
ATOM    143  CA  LEU A  10      12.702   2.423   2.688  1.00  0.00              
ATOM    144  C   LEU A  10      12.808   1.632   1.390  1.00  0.00              
ATOM    145  O   LEU A  10      12.601   0.419   1.373  1.00  0.00              
ATOM    146  CB  LEU A  10      11.354   3.151   2.761  1.00  0.00              
ATOM    147  CG  LEU A  10      10.966   3.671   4.151  1.00  0.00              
ATOM    148  CD1 LEU A  10       9.712   4.530   4.056  1.00  0.00              
ATOM    149  CD2 LEU A  10      10.745   2.495   5.090  1.00  0.00              
ATOM    150  H   LEU A  10      13.607   4.362   2.700  1.00  0.00              
ATOM    151  HA  LEU A  10      12.754   1.696   3.498  1.00  0.00              
ATOM    152 1HB  LEU A  10      11.568   3.986   2.096  1.00  0.00              
ATOM    153 2HB  LEU A  10      10.547   2.550   2.341  1.00  0.00              
ATOM    154  HG  LEU A  10      11.812   4.245   4.529  1.00  0.00              
ATOM    155 1HD1 LEU A  10       9.445   4.895   5.048  1.00  0.00              
ATOM    156 2HD1 LEU A  10       9.901   5.378   3.398  1.00  0.00              
ATOM    157 3HD1 LEU A  10       8.893   3.934   3.656  1.00  0.00              
ATOM    158 1HD2 LEU A  10      10.470   2.866   6.078  1.00  0.00              
ATOM    159 2HD2 LEU A  10       9.944   1.865   4.703  1.00  0.00              
ATOM    160 3HD2 LEU A  10      11.662   1.910   5.165  1.00  0.00              
ATOM    161  N   TYR A  11      13.132   2.327   0.305  1.00  0.00              
ATOM    162  CA  TYR A  11      13.284   1.689  -0.996  1.00  0.00              
ATOM    163  C   TYR A  11      14.374   0.625  -0.965  1.00  0.00              
ATOM    164  O   TYR A  11      14.186  -0.485  -1.461  1.00  0.00              
ATOM    165  CB  TYR A  11      13.599   2.732  -2.071  1.00  0.00              
ATOM    166  CG  TYR A  11      13.744   2.155  -3.462  1.00  0.00              
ATOM    167  CD1 TYR A  11      12.646   2.036  -4.301  1.00  0.00              
ATOM    168  CD2 TYR A  11      14.978   1.733  -3.932  1.00  0.00              
ATOM    169  CE1 TYR A  11      12.772   1.509  -5.572  1.00  0.00              
ATOM    170  CE2 TYR A  11      15.117   1.206  -5.201  1.00  0.00              
ATOM    171  CZ  TYR A  11      14.010   1.095  -6.019  1.00  0.00              
ATOM    172  OH  TYR A  11      14.143   0.571  -7.284  1.00  0.00              
ATOM    173  H   TYR A  11      13.277   3.324   0.385  1.00  0.00              
ATOM    174  HA  TYR A  11      12.360   1.178  -1.268  1.00  0.00              
ATOM    175 1HB  TYR A  11      12.787   3.460  -2.062  1.00  0.00              
ATOM    176 2HB  TYR A  11      14.529   3.221  -1.782  1.00  0.00              
ATOM    177  HD1 TYR A  11      11.670   2.365  -3.942  1.00  0.00              
ATOM    178  HD2 TYR A  11      15.848   1.823  -3.281  1.00  0.00              
ATOM    179  HE1 TYR A  11      11.900   1.421  -6.221  1.00  0.00              
ATOM    180  HE2 TYR A  11      16.096   0.879  -5.552  1.00  0.00              
ATOM    181  HH  TYR A  11      13.301   0.453  -7.731  1.00  0.00              
ATOM    182  N   LEU A  12      15.515   0.972  -0.378  1.00  0.00              
ATOM    183  CA  LEU A  12      16.651   0.061  -0.314  1.00  0.00              
ATOM    184  C   LEU A  12      16.398  -1.066   0.679  1.00  0.00              
ATOM    185  O   LEU A  12      16.867  -2.189   0.491  1.00  0.00              
ATOM    186  CB  LEU A  12      17.925   0.828   0.063  1.00  0.00              
ATOM    187  CG  LEU A  12      18.414   1.836  -0.985  1.00  0.00              
ATOM    188  CD1 LEU A  12      19.595   2.626  -0.438  1.00  0.00              
ATOM    189  CD2 LEU A  12      18.801   1.099  -2.259  1.00  0.00              
ATOM    190  H   LEU A  12      15.596   1.890   0.035  1.00  0.00              
ATOM    191  HA  LEU A  12      16.797  -0.410  -1.286  1.00  0.00              
ATOM    192 1HB  LEU A  12      17.561   1.353   0.945  1.00  0.00              
ATOM    193 2HB  LEU A  12      18.733   0.154   0.348  1.00  0.00              
ATOM    194  HG  LEU A  12      17.574   2.491  -1.221  1.00  0.00              
ATOM    195 1HD1 LEU A  12      19.935   3.340  -1.189  1.00  0.00              
ATOM    196 2HD1 LEU A  12      19.289   3.164   0.459  1.00  0.00              
ATOM    197 3HD1 LEU A  12      20.407   1.943  -0.194  1.00  0.00              
ATOM    198 1HD2 LEU A  12      19.148   1.817  -3.003  1.00  0.00              
ATOM    199 2HD2 LEU A  12      19.598   0.388  -2.040  1.00  0.00              
ATOM    200 3HD2 LEU A  12      17.935   0.563  -2.647  1.00  0.00              
ATOM    201  N   SER A  13      15.655  -0.761   1.737  1.00  0.00              
ATOM    202  CA  SER A  13      15.248  -1.772   2.705  1.00  0.00              
ATOM    203  C   SER A  13      14.437  -2.877   2.041  1.00  0.00              
ATOM    204  O   SER A  13      14.622  -4.058   2.334  1.00  0.00              
ATOM    205  CB  SER A  13      14.451  -1.131   3.825  1.00  0.00              
ATOM    206  OG  SER A  13      14.012  -2.074   4.764  1.00  0.00              
ATOM    207  H   SER A  13      15.363   0.197   1.873  1.00  0.00              
ATOM    208  HA  SER A  13      16.085  -2.205   3.256  1.00  0.00              
ATOM    209 1HB  SER A  13      15.082  -0.398   4.326  1.00  0.00              
ATOM    210 2HB  SER A  13      13.585  -0.630   3.395  1.00  0.00              
ATOM    211  HG  SER A  13      13.513  -1.629   5.454  1.00  0.00              
ATOM    212  N   LEU A  14      13.537  -2.486   1.145  1.00  0.00              
ATOM    213  CA  LEU A  14      12.781  -3.445   0.350  1.00  0.00              
ATOM    214  C   LEU A  14      13.706  -4.440  -0.340  1.00  0.00              
ATOM    215  O   LEU A  14      13.454  -5.645  -0.331  1.00  0.00              
ATOM    216  CB  LEU A  14      11.918  -2.713  -0.686  1.00  0.00              
ATOM    217  CG  LEU A  14      10.849  -3.574  -1.371  1.00  0.00              
ATOM    218  CD1 LEU A  14       9.838  -2.683  -2.081  1.00  0.00              
ATOM    219  CD2 LEU A  14      11.514  -4.524  -2.355  1.00  0.00              
ATOM    220  H   LEU A  14      13.373  -1.498   1.011  1.00  0.00              
ATOM    221  HA  LEU A  14      12.131  -4.028   1.002  1.00  0.00              
ATOM    222 1HB  LEU A  14      11.446  -1.979  -0.035  1.00  0.00              
ATOM    223 2HB  LEU A  14      12.528  -2.200  -1.429  1.00  0.00              
ATOM    224  HG  LEU A  14      10.372  -4.175  -0.596  1.00  0.00              
ATOM    225 1HD1 LEU A  14       9.082  -3.303  -2.564  1.00  0.00              
ATOM    226 2HD1 LEU A  14       9.357  -2.028  -1.354  1.00  0.00              
ATOM    227 3HD1 LEU A  14      10.348  -2.081  -2.832  1.00  0.00              
ATOM    228 1HD2 LEU A  14      10.754  -5.136  -2.840  1.00  0.00              
ATOM    229 2HD2 LEU A  14      12.054  -3.950  -3.108  1.00  0.00              
ATOM    230 3HD2 LEU A  14      12.213  -5.170  -1.822  1.00  0.00              
ATOM    231  N   GLU A  15      14.777  -3.928  -0.937  1.00  0.00              
ATOM    232  CA  GLU A  15      15.757  -4.774  -1.607  1.00  0.00              
ATOM    233  C   GLU A  15      16.534  -5.618  -0.605  1.00  0.00              
ATOM    234  O   GLU A  15      16.834  -6.784  -0.861  1.00  0.00              
ATOM    235  CB  GLU A  15      16.721  -3.922  -2.437  1.00  0.00              
ATOM    236  CG  GLU A  15      16.086  -3.253  -3.648  1.00  0.00              
ATOM    237  CD  GLU A  15      17.061  -2.345  -4.343  1.00  0.00              
ATOM    238  OE1 GLU A  15      18.155  -2.192  -3.855  1.00  0.00              
ATOM    239  OE2 GLU A  15      16.755  -1.891  -5.421  1.00  0.00              
ATOM    240  H   GLU A  15      14.915  -2.928  -0.926  1.00  0.00              
ATOM    241  HA  GLU A  15      15.249  -5.473  -2.273  1.00  0.00              
ATOM    242 1HB  GLU A  15      17.125  -3.159  -1.771  1.00  0.00              
ATOM    243 2HB  GLU A  15      17.525  -4.580  -2.766  1.00  0.00              
ATOM    244 1HG  GLU A  15      15.673  -3.960  -4.367  1.00  0.00              
ATOM    245 2HG  GLU A  15      15.280  -2.660  -3.219  1.00  0.00              
ATOM    246  N   LYS A  16      16.858  -5.021   0.537  1.00  0.00              
ATOM    247  CA  LYS A  16      17.645  -5.700   1.560  1.00  0.00              
ATOM    248  C   LYS A  16      16.888  -6.889   2.138  1.00  0.00              
ATOM    249  O   LYS A  16      17.490  -7.885   2.540  1.00  0.00              
ATOM    250  CB  LYS A  16      18.026  -4.727   2.676  1.00  0.00              
ATOM    251  CG  LYS A  16      19.092  -3.710   2.288  1.00  0.00              
ATOM    252  CD  LYS A  16      19.359  -2.729   3.419  1.00  0.00              
ATOM    253  CE  LYS A  16      20.404  -1.697   3.022  1.00  0.00              
ATOM    254  NZ  LYS A  16      20.678  -0.731   4.121  1.00  0.00              
ATOM    255  H   LYS A  16      16.551  -4.073   0.702  1.00  0.00              
ATOM    256  HA  LYS A  16      18.559  -6.099   1.119  1.00  0.00              
ATOM    257 1HB  LYS A  16      17.116  -4.204   2.969  1.00  0.00              
ATOM    258 2HB  LYS A  16      18.386  -5.325   3.514  1.00  0.00              
ATOM    259 1HG  LYS A  16      20.010  -4.247   2.046  1.00  0.00              
ATOM    260 2HG  LYS A  16      18.747  -3.167   1.409  1.00  0.00              
ATOM    261 1HD  LYS A  16      18.425  -2.224   3.669  1.00  0.00              
ATOM    262 2HD  LYS A  16      19.712  -3.287   4.286  1.00  0.00              
ATOM    263 1HE  LYS A  16      21.322  -2.222   2.763  1.00  0.00              
ATOM    264 2HE  LYS A  16      20.037  -1.157   2.149  1.00  0.00              
ATOM    265 1HZ  LYS A  16      21.375  -0.065   3.817  1.00  0.00              
ATOM    266 2HZ  LYS A  16      19.827  -0.243   4.361  1.00  0.00              
ATOM    267 3HZ  LYS A  16      21.020  -1.230   4.930  1.00  0.00              
ATOM    268  N   THR A  17      15.564  -6.779   2.178  1.00  0.00              
ATOM    269  CA  THR A  17      14.720  -7.857   2.681  1.00  0.00              
ATOM    270  C   THR A  17      14.489  -8.919   1.614  1.00  0.00              
ATOM    271  O   THR A  17      13.943  -9.986   1.894  1.00  0.00              
ATOM    272  CB  THR A  17      13.359  -7.328   3.168  1.00  0.00              
ATOM    273  OG1 THR A  17      12.714  -6.611   2.107  1.00  0.00              
ATOM    274  CG2 THR A  17      13.542  -6.403   4.361  1.00  0.00              
ATOM    275  H   THR A  17      15.131  -5.927   1.851  1.00  0.00              
ATOM    276  HA  THR A  17      15.218  -8.357   3.511  1.00  0.00              
ATOM    277  HB  THR A  17      12.733  -8.172   3.456  1.00  0.00              
ATOM    278  HG1 THR A  17      13.260  -5.864   1.848  1.00  0.00              
ATOM    279 1HG2 THR A  17      12.569  -6.040   4.691  1.00  0.00              
ATOM    280 2HG2 THR A  17      14.021  -6.949   5.174  1.00  0.00              
ATOM    281 3HG2 THR A  17      14.166  -5.558   4.074  1.00  0.00              
ATOM    282  N   GLY A  18      14.907  -8.620   0.388  1.00  0.00              
ATOM    283  CA  GLY A  18      14.849  -9.590  -0.699  1.00  0.00              
ATOM    284  C   GLY A  18      13.479  -9.588  -1.365  1.00  0.00              
ATOM    285  O   GLY A  18      12.999 -10.626  -1.823  1.00  0.00              
ATOM    286  H   GLY A  18      15.275  -7.698   0.205  1.00  0.00              
ATOM    287 1HA  GLY A  18      15.606  -9.339  -1.442  1.00  0.00              
ATOM    288 2HA  GLY A  18      15.048 -10.584  -0.300  1.00  0.00              
ATOM    289  N   GLY A  19      12.853  -8.417  -1.417  1.00  0.00              
ATOM    290  CA  GLY A  19      11.566  -8.265  -2.085  1.00  0.00              
ATOM    291  C   GLY A  19      10.416  -8.630  -1.156  1.00  0.00              
ATOM    292  O   GLY A  19       9.427  -9.227  -1.581  1.00  0.00              
ATOM    293  H   GLY A  19      13.280  -7.612  -0.982  1.00  0.00              
ATOM    294 1HA  GLY A  19      11.451  -7.229  -2.404  1.00  0.00              
ATOM    295 2HA  GLY A  19      11.539  -8.917  -2.958  1.00  0.00              
ATOM    296  N   LEU A  20      10.552  -8.267   0.115  1.00  0.00              
ATOM    297  CA  LEU A  20       9.494  -8.494   1.094  1.00  0.00              
ATOM    298  C   LEU A  20       8.253  -7.676   0.762  1.00  0.00              
ATOM    299  O   LEU A  20       7.127  -8.130   0.965  1.00  0.00              
ATOM    300  CB  LEU A  20       9.995  -8.155   2.503  1.00  0.00              
ATOM    301  CG  LEU A  20       8.982  -8.391   3.630  1.00  0.00              
ATOM    302  CD1 LEU A  20       8.542  -9.849   3.639  1.00  0.00              
ATOM    303  CD2 LEU A  20       9.606  -8.008   4.964  1.00  0.00              
ATOM    304  H   LEU A  20      11.409  -7.824   0.412  1.00  0.00              
ATOM    305  HA  LEU A  20       9.192  -9.540   1.068  1.00  0.00              
ATOM    306 1HB  LEU A  20      10.812  -8.872   2.578  1.00  0.00              
ATOM    307 2HB  LEU A  20      10.395  -7.142   2.557  1.00  0.00              
ATOM    308  HG  LEU A  20       8.138  -7.724   3.453  1.00  0.00              
ATOM    309 1HD1 LEU A  20       7.822 -10.007   4.443  1.00  0.00              
ATOM    310 2HD1 LEU A  20       8.077 -10.095   2.684  1.00  0.00              
ATOM    311 3HD1 LEU A  20       9.408 -10.490   3.798  1.00  0.00              
ATOM    312 1HD2 LEU A  20       8.884  -8.176   5.764  1.00  0.00              
ATOM    313 2HD2 LEU A  20      10.492  -8.618   5.140  1.00  0.00              
ATOM    314 3HD2 LEU A  20       9.888  -6.956   4.946  1.00  0.00              
ATOM    315  N   PHE A  21       8.465  -6.468   0.250  1.00  0.00              
ATOM    316  CA  PHE A  21       7.366  -5.558  -0.047  1.00  0.00              
ATOM    317  C   PHE A  21       7.259  -5.293  -1.543  1.00  0.00              
ATOM    318  O   PHE A  21       6.861  -4.207  -1.964  1.00  0.00              
ATOM    319  CB  PHE A  21       7.543  -4.240   0.709  1.00  0.00              
ATOM    320  CG  PHE A  21       7.593  -4.400   2.202  1.00  0.00              
ATOM    321  CD1 PHE A  21       8.802  -4.347   2.880  1.00  0.00              
ATOM    322  CD2 PHE A  21       6.432  -4.606   2.931  1.00  0.00              
ATOM    323  CE1 PHE A  21       8.848  -4.494   4.254  1.00  0.00              
ATOM    324  CE2 PHE A  21       6.475  -4.752   4.304  1.00  0.00              
ATOM    325  CZ  PHE A  21       7.685  -4.696   4.966  1.00  0.00              
ATOM    326  H   PHE A  21       9.413  -6.173   0.062  1.00  0.00              
ATOM    327  HA  PHE A  21       6.420  -6.009   0.256  1.00  0.00              
ATOM    328 1HB  PHE A  21       8.477  -3.762   0.416  1.00  0.00              
ATOM    329 2HB  PHE A  21       6.711  -3.571   0.495  1.00  0.00              
ATOM    330  HD1 PHE A  21       9.721  -4.185   2.317  1.00  0.00              
ATOM    331  HD2 PHE A  21       5.475  -4.650   2.408  1.00  0.00              
ATOM    332  HE1 PHE A  21       9.805  -4.450   4.774  1.00  0.00              
ATOM    333  HE2 PHE A  21       5.555  -4.912   4.866  1.00  0.00              
ATOM    334  HZ  PHE A  21       7.721  -4.813   6.048  1.00  0.00              
ATOM    335  N   ASP A  22       7.617  -6.292  -2.343  1.00  0.00              
ATOM    336  CA  ASP A  22       7.617  -6.150  -3.794  1.00  0.00              
ATOM    337  C   ASP A  22       6.244  -6.461  -4.377  1.00  0.00              
ATOM    338  O   ASP A  22       6.087  -6.575  -5.593  1.00  0.00              
ATOM    339  CB  ASP A  22       8.674  -7.061  -4.423  1.00  0.00              
ATOM    340  CG  ASP A  22       8.386  -8.549  -4.281  1.00  0.00              
ATOM    341  OD1 ASP A  22       7.373  -8.888  -3.715  1.00  0.00              
ATOM    342  OD2 ASP A  22       9.093  -9.330  -4.872  1.00  0.00              
ATOM    343  H   ASP A  22       7.898  -7.172  -1.935  1.00  0.00              
ATOM    344  HA  ASP A  22       7.842  -5.118  -4.064  1.00  0.00              
ATOM    345 1HB  ASP A  22       8.880  -6.830  -5.468  1.00  0.00              
ATOM    346 2HB  ASP A  22       9.539  -6.799  -3.814  1.00  0.00              
ATOM    347  N   ILE A  23       5.253  -6.597  -3.504  1.00  0.00              
ATOM    348  CA  ILE A  23       3.888  -6.882  -3.931  1.00  0.00              
ATOM    349  C   ILE A  23       3.189  -5.620  -4.420  1.00  0.00              
ATOM    350  O   ILE A  23       2.098  -5.684  -4.987  1.00  0.00              
ATOM    351  CB  ILE A  23       3.060  -7.510  -2.796  1.00  0.00              
ATOM    352  CG1 ILE A  23       2.906  -6.521  -1.637  1.00  0.00              
ATOM    353  CG2 ILE A  23       3.707  -8.800  -2.316  1.00  0.00              
ATOM    354  CD1 ILE A  23       1.963  -6.992  -0.554  1.00  0.00              
ATOM    355  H   ILE A  23       5.449  -6.500  -2.518  1.00  0.00              
ATOM    356  HA  ILE A  23       3.888  -7.550  -4.792  1.00  0.00              
ATOM    357  HB  ILE A  23       2.056  -7.721  -3.163  1.00  0.00              
ATOM    358 1HG1 ILE A  23       3.897  -6.362  -1.213  1.00  0.00              
ATOM    359 2HG1 ILE A  23       2.538  -5.585  -2.057  1.00  0.00              
ATOM    360 1HG2 ILE A  23       3.109  -9.231  -1.513  1.00  0.00              
ATOM    361 2HG2 ILE A  23       3.766  -9.507  -3.143  1.00  0.00              
ATOM    362 3HG2 ILE A  23       4.711  -8.589  -1.947  1.00  0.00              
ATOM    363 1HD1 ILE A  23       1.905  -6.238   0.232  1.00  0.00              
ATOM    364 2HD1 ILE A  23       0.970  -7.150  -0.977  1.00  0.00              
ATOM    365 3HD1 ILE A  23       2.330  -7.926  -0.132  1.00  0.00              
ATOM    366  N   ASP A  24       3.823  -4.474  -4.197  1.00  0.00              
ATOM    367  CA  ASP A  24       3.274  -3.197  -4.636  1.00  0.00              
ATOM    368  C   ASP A  24       3.110  -3.159  -6.150  1.00  0.00              
ATOM    369  O   ASP A  24       4.081  -3.298  -6.893  1.00  0.00              
ATOM    370  CB  ASP A  24       4.167  -2.042  -4.175  1.00  0.00              
ATOM    371  CG  ASP A  24       3.601  -0.657  -4.459  1.00  0.00              
ATOM    372  OD1 ASP A  24       2.586  -0.574  -5.109  1.00  0.00              
ATOM    373  OD2 ASP A  24       4.095   0.291  -3.897  1.00  0.00              
ATOM    374  H   ASP A  24       4.708  -4.488  -3.711  1.00  0.00              
ATOM    375  HA  ASP A  24       2.279  -3.058  -4.213  1.00  0.00              
ATOM    376 1HB  ASP A  24       4.455  -2.108  -3.126  1.00  0.00              
ATOM    377 2HB  ASP A  24       5.041  -2.213  -4.805  1.00  0.00              
ATOM    378  N   ALA A  25       1.874  -2.970  -6.602  1.00  0.00              
ATOM    379  CA  ALA A  25       1.574  -2.953  -8.028  1.00  0.00              
ATOM    380  C   ALA A  25       2.282  -1.799  -8.726  1.00  0.00              
ATOM    381  O   ALA A  25       2.544  -1.854  -9.928  1.00  0.00              
ATOM    382  CB  ALA A  25       0.071  -2.871  -8.253  1.00  0.00              
ATOM    383  H   ALA A  25       1.124  -2.836  -5.939  1.00  0.00              
ATOM    384  HA  ALA A  25       1.942  -3.877  -8.474  1.00  0.00              
ATOM    385 1HB  ALA A  25      -0.136  -2.859  -9.323  1.00  0.00              
ATOM    386 2HB  ALA A  25      -0.413  -3.736  -7.799  1.00  0.00              
ATOM    387 3HB  ALA A  25      -0.315  -1.960  -7.799  1.00  0.00              
ATOM    388  N   THR A  26       2.590  -0.754  -7.966  1.00  0.00              
ATOM    389  CA  THR A  26       3.274   0.414  -8.508  1.00  0.00              
ATOM    390  C   THR A  26       4.727   0.462  -8.053  1.00  0.00              
ATOM    391  O   THR A  26       5.304   1.538  -7.900  1.00  0.00              
ATOM    392  CB  THR A  26       2.574   1.722  -8.096  1.00  0.00              
ATOM    393  OG1 THR A  26       2.474   1.783  -6.667  1.00  0.00              
ATOM    394  CG2 THR A  26       1.181   1.795  -8.702  1.00  0.00              
ATOM    395  H   THR A  26       2.343  -0.768  -6.986  1.00  0.00              
ATOM    396  HA  THR A  26       3.294   0.356  -9.597  1.00  0.00              
ATOM    397  HB  THR A  26       3.167   2.567  -8.446  1.00  0.00              
ATOM    398  HG1 THR A  26       2.432   0.892  -6.311  1.00  0.00              
ATOM    399 1HG2 THR A  26       0.703   2.727  -8.400  1.00  0.00              
ATOM    400 2HG2 THR A  26       1.255   1.760  -9.789  1.00  0.00              
ATOM    401 3HG2 THR A  26       0.588   0.952  -8.351  1.00  0.00              
ATOM    402  N   LEU A  27       5.313  -0.711  -7.837  1.00  0.00              
ATOM    403  CA  LEU A  27       6.729  -0.810  -7.503  1.00  0.00              
ATOM    404  C   LEU A  27       7.599  -0.256  -8.623  1.00  0.00              
ATOM    405  O   LEU A  27       8.558   0.475  -8.374  1.00  0.00              
ATOM    406  CB  LEU A  27       7.103  -2.268  -7.207  1.00  0.00              
ATOM    407  CG  LEU A  27       8.583  -2.509  -6.883  1.00  0.00              
ATOM    408  CD1 LEU A  27       8.970  -1.756  -5.617  1.00  0.00              
ATOM    409  CD2 LEU A  27       8.831  -4.001  -6.720  1.00  0.00              
ATOM    410  H   LEU A  27       4.764  -1.556  -7.906  1.00  0.00              
ATOM    411  HA  LEU A  27       6.939  -0.205  -6.621  1.00  0.00              
ATOM    412 1HB  LEU A  27       6.495  -2.430  -6.318  1.00  0.00              
ATOM    413 2HB  LEU A  27       6.773  -2.938  -8.000  1.00  0.00              
ATOM    414  HG  LEU A  27       9.162  -2.166  -7.740  1.00  0.00              
ATOM    415 1HD1 LEU A  27      10.022  -1.933  -5.395  1.00  0.00              
ATOM    416 2HD1 LEU A  27       8.806  -0.689  -5.764  1.00  0.00              
ATOM    417 3HD1 LEU A  27       8.360  -2.107  -4.785  1.00  0.00              
ATOM    418 1HD2 LEU A  27       9.884  -4.171  -6.491  1.00  0.00              
ATOM    419 2HD2 LEU A  27       8.215  -4.387  -5.908  1.00  0.00              
ATOM    420 3HD2 LEU A  27       8.575  -4.516  -7.646  1.00  0.00              
ATOM    421  N   PRO A  28       7.260  -0.609  -9.858  1.00  0.00              
ATOM    422  CA  PRO A  28       7.958  -0.082 -11.025  1.00  0.00              
ATOM    423  C   PRO A  28       7.959   1.442 -11.024  1.00  0.00              
ATOM    424  O   PRO A  28       8.953   2.071 -11.387  1.00  0.00              
ATOM    425  CB  PRO A  28       7.186  -0.657 -12.216  1.00  0.00              
ATOM    426  CG  PRO A  28       6.555  -1.899 -11.684  1.00  0.00              
ATOM    427  CD  PRO A  28       6.162  -1.572 -10.268  1.00  0.00              
ATOM    428  HA  PRO A  28       9.021  -0.366 -11.049  1.00  0.00              
ATOM    429 1HB  PRO A  28       6.427   0.049 -12.583  1.00  0.00              
ATOM    430 2HB  PRO A  28       7.854  -0.881 -13.060  1.00  0.00              
ATOM    431 1HG  PRO A  28       5.677  -2.186 -12.281  1.00  0.00              
ATOM    432 2HG  PRO A  28       7.256  -2.746 -11.714  1.00  0.00              
ATOM    433 1HD  PRO A  28       5.168  -1.105 -10.209  1.00  0.00              
ATOM    434 2HD  PRO A  28       6.136  -2.465  -9.626  1.00  0.00              
ATOM    435  N   VAL A  29       6.840   2.029 -10.616  1.00  0.00              
ATOM    436  CA  VAL A  29       6.727   3.479 -10.516  1.00  0.00              
ATOM    437  C   VAL A  29       7.620   4.026  -9.410  1.00  0.00              
ATOM    438  O   VAL A  29       8.247   5.074  -9.566  1.00  0.00              
ATOM    439  CB  VAL A  29       5.274   3.917 -10.254  1.00  0.00              
ATOM    440  CG1 VAL A  29       5.210   5.410  -9.972  1.00  0.00              
ATOM    441  CG2 VAL A  29       4.388   3.561 -11.438  1.00  0.00              
ATOM    442  H   VAL A  29       6.046   1.456 -10.367  1.00  0.00              
ATOM    443  HA  VAL A  29       7.078   3.967 -11.426  1.00  0.00              
ATOM    444  HB  VAL A  29       4.889   3.368  -9.394  1.00  0.00              
ATOM    445 1HG1 VAL A  29       4.176   5.702  -9.788  1.00  0.00              
ATOM    446 2HG1 VAL A  29       5.813   5.641  -9.094  1.00  0.00              
ATOM    447 3HG1 VAL A  29       5.594   5.960 -10.831  1.00  0.00              
ATOM    448 1HG2 VAL A  29       3.365   3.877 -11.235  1.00  0.00              
ATOM    449 2HG2 VAL A  29       4.755   4.068 -12.331  1.00  0.00              
ATOM    450 3HG2 VAL A  29       4.410   2.483 -11.598  1.00  0.00              
ATOM    451  N   LEU A  30       7.673   3.311  -8.291  1.00  0.00              
ATOM    452  CA  LEU A  30       8.548   3.681  -7.186  1.00  0.00              
ATOM    453  C   LEU A  30      10.012   3.640  -7.605  1.00  0.00              
ATOM    454  O   LEU A  30      10.821   4.450  -7.151  1.00  0.00              
ATOM    455  CB  LEU A  30       8.310   2.753  -5.988  1.00  0.00              
ATOM    456  CG  LEU A  30       7.354   3.299  -4.920  1.00  0.00              
ATOM    457  CD1 LEU A  30       6.190   4.023  -5.582  1.00  0.00              
ATOM    458  CD2 LEU A  30       6.853   2.153  -4.053  1.00  0.00              
ATOM    459  H   LEU A  30       7.091   2.490  -8.204  1.00  0.00              
ATOM    460  HA  LEU A  30       8.342   4.707  -6.884  1.00  0.00              
ATOM    461 1HB  LEU A  30       7.853   1.911  -6.504  1.00  0.00              
ATOM    462 2HB  LEU A  30       9.248   2.435  -5.532  1.00  0.00              
ATOM    463  HG  LEU A  30       7.928   3.972  -4.283  1.00  0.00              
ATOM    464 1HD1 LEU A  30       5.516   4.407  -4.816  1.00  0.00              
ATOM    465 2HD1 LEU A  30       6.569   4.852  -6.179  1.00  0.00              
ATOM    466 3HD1 LEU A  30       5.649   3.330  -6.226  1.00  0.00              
ATOM    467 1HD2 LEU A  30       6.174   2.542  -3.293  1.00  0.00              
ATOM    468 2HD2 LEU A  30       6.327   1.429  -4.674  1.00  0.00              
ATOM    469 3HD2 LEU A  30       7.699   1.667  -3.567  1.00  0.00              
ATOM    470  N   THR A  31      10.347   2.693  -8.474  1.00  0.00              
ATOM    471  CA  THR A  31      11.700   2.585  -9.006  1.00  0.00              
ATOM    472  C   THR A  31      12.038   3.772  -9.898  1.00  0.00              
ATOM    473  O   THR A  31      13.133   4.330  -9.817  1.00  0.00              
ATOM    474  CB  THR A  31      11.890   1.284  -9.808  1.00  0.00              
ATOM    475  OG1 THR A  31      11.735   0.156  -8.937  1.00  0.00              
ATOM    476  CG2 THR A  31      13.273   1.244 -10.441  1.00  0.00              
ATOM    477  H   THR A  31       9.646   2.030  -8.774  1.00  0.00              
ATOM    478  HA  THR A  31      12.421   2.599  -8.188  1.00  0.00              
ATOM    479  HB  THR A  31      11.132   1.235 -10.589  1.00  0.00              
ATOM    480  HG1 THR A  31      10.845   0.149  -8.578  1.00  0.00              
ATOM    481 1HG2 THR A  31      13.388   0.318 -11.003  1.00  0.00              
ATOM    482 2HG2 THR A  31      13.389   2.095 -11.112  1.00  0.00              
ATOM    483 3HG2 THR A  31      14.031   1.292  -9.660  1.00  0.00              
ATOM    484  N   ILE A  32      11.092   4.155 -10.749  1.00  0.00              
ATOM    485  CA  ILE A  32      11.262   5.318 -11.611  1.00  0.00              
ATOM    486  C   ILE A  32      11.438   6.590 -10.792  1.00  0.00              
ATOM    487  O   ILE A  32      12.327   7.397 -11.062  1.00  0.00              
ATOM    488  CB  ILE A  32      10.067   5.494 -12.565  1.00  0.00              
ATOM    489  CG1 ILE A  32      10.026   4.353 -13.585  1.00  0.00              
ATOM    490  CG2 ILE A  32      10.142   6.840 -13.270  1.00  0.00              
ATOM    491  CD1 ILE A  32       8.732   4.275 -14.363  1.00  0.00              
ATOM    492  H   ILE A  32      10.233   3.626 -10.799  1.00  0.00              
ATOM    493  HA  ILE A  32      12.180   5.235 -12.192  1.00  0.00              
ATOM    494  HB  ILE A  32       9.143   5.435 -11.991  1.00  0.00              
ATOM    495 1HG1 ILE A  32      10.856   4.504 -14.275  1.00  0.00              
ATOM    496 2HG1 ILE A  32      10.176   3.423 -13.037  1.00  0.00              
ATOM    497 1HG2 ILE A  32       9.290   6.947 -13.941  1.00  0.00              
ATOM    498 2HG2 ILE A  32      10.124   7.639 -12.530  1.00  0.00              
ATOM    499 3HG2 ILE A  32      11.066   6.899 -13.845  1.00  0.00              
ATOM    500 1HD1 ILE A  32       8.778   3.443 -15.065  1.00  0.00              
ATOM    501 2HD1 ILE A  32       7.901   4.122 -13.674  1.00  0.00              
ATOM    502 3HD1 ILE A  32       8.581   5.203 -14.913  1.00  0.00              
ATOM    503  N   GLN A  33      10.584   6.765  -9.789  1.00  0.00              
ATOM    504  CA  GLN A  33      10.637   7.944  -8.934  1.00  0.00              
ATOM    505  C   GLN A  33      11.900   7.952  -8.083  1.00  0.00              
ATOM    506  O   GLN A  33      12.460   9.010  -7.796  1.00  0.00              
ATOM    507  CB  GLN A  33       9.404   8.005  -8.028  1.00  0.00              
ATOM    508  CG  GLN A  33       8.098   8.242  -8.768  1.00  0.00              
ATOM    509  CD  GLN A  33       8.085   9.567  -9.508  1.00  0.00              
ATOM    510  OE1 GLN A  33       8.492  10.599  -8.968  1.00  0.00              
ATOM    511  NE2 GLN A  33       7.611   9.546 -10.748  1.00  0.00              
ATOM    512  H   GLN A  33       9.880   6.062  -9.614  1.00  0.00              
ATOM    513  HA  GLN A  33      10.673   8.842  -9.551  1.00  0.00              
ATOM    514 1HB  GLN A  33       9.358   7.056  -7.494  1.00  0.00              
ATOM    515 2HB  GLN A  33       9.575   8.813  -7.317  1.00  0.00              
ATOM    516 1HG  GLN A  33       7.643   7.493  -9.415  1.00  0.00              
ATOM    517 2HG  GLN A  33       7.502   8.348  -7.861  1.00  0.00              
ATOM    518 1HE2 GLN A  33       7.577  10.390 -11.286  1.00  0.00              
ATOM    519 2HE2 GLN A  33       7.289   8.687 -11.147  1.00  0.00              
ATOM    520  N   PHE A  34      12.345   6.766  -7.683  1.00  0.00              
ATOM    521  CA  PHE A  34      13.595   6.625  -6.945  1.00  0.00              
ATOM    522  C   PHE A  34      14.781   7.099  -7.776  1.00  0.00              
ATOM    523  O   PHE A  34      15.628   7.850  -7.293  1.00  0.00              
ATOM    524  CB  PHE A  34      13.801   5.172  -6.515  1.00  0.00              
ATOM    525  CG  PHE A  34      15.101   4.929  -5.803  1.00  0.00              
ATOM    526  CD1 PHE A  34      15.269   5.321  -4.483  1.00  0.00              
ATOM    527  CD2 PHE A  34      16.159   4.309  -6.451  1.00  0.00              
ATOM    528  CE1 PHE A  34      16.464   5.098  -3.827  1.00  0.00              
ATOM    529  CE2 PHE A  34      17.355   4.085  -5.797  1.00  0.00              
ATOM    530  CZ  PHE A  34      17.507   4.480  -4.483  1.00  0.00              
ATOM    531  H   PHE A  34      11.804   5.940  -7.895  1.00  0.00              
ATOM    532  HA  PHE A  34      13.570   7.252  -6.053  1.00  0.00              
ATOM    533 1HB  PHE A  34      13.010   4.866  -5.832  1.00  0.00              
ATOM    534 2HB  PHE A  34      13.798   4.519  -7.388  1.00  0.00              
ATOM    535  HD1 PHE A  34      14.444   5.809  -3.964  1.00  0.00              
ATOM    536  HD2 PHE A  34      16.039   3.998  -7.489  1.00  0.00              
ATOM    537  HE1 PHE A  34      16.583   5.411  -2.789  1.00  0.00              
ATOM    538  HE2 PHE A  34      18.178   3.596  -6.317  1.00  0.00              
ATOM    539  HZ  PHE A  34      18.450   4.305  -3.967  1.00  0.00              
ATOM    540  N   PHE A  35      14.835   6.657  -9.027  1.00  0.00              
ATOM    541  CA  PHE A  35      15.887   7.078  -9.944  1.00  0.00              
ATOM    542  C   PHE A  35      15.885   8.591 -10.127  1.00  0.00              
ATOM    543  O   PHE A  35      16.940   9.225 -10.147  1.00  0.00              
ATOM    544  CB  PHE A  35      15.727   6.384 -11.298  1.00  0.00              
ATOM    545  CG  PHE A  35      16.032   4.914 -11.265  1.00  0.00              
ATOM    546  CD1 PHE A  35      16.667   4.347 -10.170  1.00  0.00              
ATOM    547  CD2 PHE A  35      15.686   4.094 -12.328  1.00  0.00              
ATOM    548  CE1 PHE A  35      16.949   2.994 -10.138  1.00  0.00              
ATOM    549  CE2 PHE A  35      15.965   2.742 -12.299  1.00  0.00              
ATOM    550  CZ  PHE A  35      16.597   2.192 -11.203  1.00  0.00              
ATOM    551  H   PHE A  35      14.129   6.011  -9.352  1.00  0.00              
ATOM    552  HA  PHE A  35      16.863   6.817  -9.532  1.00  0.00              
ATOM    553 1HB  PHE A  35      14.700   6.482 -11.650  1.00  0.00              
ATOM    554 2HB  PHE A  35      16.403   6.826 -12.028  1.00  0.00              
ATOM    555  HD1 PHE A  35      16.944   4.982  -9.327  1.00  0.00              
ATOM    556  HD2 PHE A  35      15.186   4.529 -13.195  1.00  0.00              
ATOM    557  HE1 PHE A  35      17.448   2.562  -9.272  1.00  0.00              
ATOM    558  HE2 PHE A  35      15.686   2.109 -13.142  1.00  0.00              
ATOM    559  HZ  PHE A  35      16.820   1.126 -11.180  1.00  0.00              
ATOM    560  N   LEU A  36      14.693   9.164 -10.260  1.00  0.00              
ATOM    561  CA  LEU A  36      14.548  10.609 -10.383  1.00  0.00              
ATOM    562  C   LEU A  36      15.030  11.320  -9.125  1.00  0.00              
ATOM    563  O   LEU A  36      15.656  12.378  -9.199  1.00  0.00              
ATOM    564  CB  LEU A  36      13.086  10.972 -10.674  1.00  0.00              
ATOM    565  CG  LEU A  36      12.572  10.552 -12.057  1.00  0.00              
ATOM    566  CD1 LEU A  36      11.068  10.769 -12.143  1.00  0.00              
ATOM    567  CD2 LEU A  36      13.295  11.351 -13.132  1.00  0.00              
ATOM    568  H   LEU A  36      13.867   8.583 -10.276  1.00  0.00              
ATOM    569  HA  LEU A  36      15.171  10.971 -11.200  1.00  0.00              
ATOM    570 1HB  LEU A  36      12.600  10.381  -9.899  1.00  0.00              
ATOM    571 2HB  LEU A  36      12.890  12.030 -10.500  1.00  0.00              
ATOM    572  HG  LEU A  36      12.830   9.501 -12.193  1.00  0.00              
ATOM    573 1HD1 LEU A  36      10.712  10.468 -13.128  1.00  0.00              
ATOM    574 2HD1 LEU A  36      10.570  10.170 -11.380  1.00  0.00              
ATOM    575 3HD1 LEU A  36      10.842  11.822 -11.982  1.00  0.00              
ATOM    576 1HD2 LEU A  36      12.929  11.051 -14.114  1.00  0.00              
ATOM    577 2HD2 LEU A  36      13.107  12.414 -12.983  1.00  0.00              
ATOM    578 3HD2 LEU A  36      14.366  11.160 -13.070  1.00  0.00              
ATOM    579  N   LEU A  37      14.735  10.734  -7.970  1.00  0.00              
ATOM    580  CA  LEU A  37      15.186  11.280  -6.696  1.00  0.00              
ATOM    581  C   LEU A  37      16.706  11.279  -6.603  1.00  0.00              
ATOM    582  O   LEU A  37      17.309  12.239  -6.123  1.00  0.00              
ATOM    583  CB  LEU A  37      14.580  10.485  -5.533  1.00  0.00              
ATOM    584  CG  LEU A  37      15.033  10.923  -4.135  1.00  0.00              
ATOM    585  CD1 LEU A  37      14.660  12.381  -3.898  1.00  0.00              
ATOM    586  CD2 LEU A  37      14.392  10.026  -3.087  1.00  0.00              
ATOM    587  H   LEU A  37      14.184   9.887  -7.974  1.00  0.00              
ATOM    588  HA  LEU A  37      14.872  12.321  -6.613  1.00  0.00              
ATOM    589 1HB  LEU A  37      13.529  10.730  -5.679  1.00  0.00              
ATOM    590 2HB  LEU A  37      14.723   9.412  -5.660  1.00  0.00              
ATOM    591  HG  LEU A  37      16.112  10.777  -4.084  1.00  0.00              
ATOM    592 1HD1 LEU A  37      14.986  12.683  -2.903  1.00  0.00              
ATOM    593 2HD1 LEU A  37      15.148  13.007  -4.645  1.00  0.00              
ATOM    594 3HD1 LEU A  37      13.580  12.497  -3.976  1.00  0.00              
ATOM    595 1HD2 LEU A  37      14.716  10.338  -2.094  1.00  0.00              
ATOM    596 2HD2 LEU A  37      13.307  10.102  -3.156  1.00  0.00              
ATOM    597 3HD2 LEU A  37      14.695   8.993  -3.258  1.00  0.00              
ATOM    598  N   VAL A  38      17.321  10.196  -7.065  1.00  0.00              
ATOM    599  CA  VAL A  38      18.775  10.085  -7.074  1.00  0.00              
ATOM    600  C   VAL A  38      19.404  11.166  -7.944  1.00  0.00              
ATOM    601  O   VAL A  38      20.417  11.761  -7.575  1.00  0.00              
ATOM    602  CB  VAL A  38      19.234   8.704  -7.578  1.00  0.00              
ATOM    603  CG1 VAL A  38      20.738   8.692  -7.805  1.00  0.00              
ATOM    604  CG2 VAL A  38      18.837   7.618  -6.589  1.00  0.00              
ATOM    605  H   VAL A  38      16.767   9.429  -7.419  1.00  0.00              
ATOM    606  HA  VAL A  38      19.191  10.249  -6.080  1.00  0.00              
ATOM    607  HB  VAL A  38      18.723   8.481  -8.515  1.00  0.00              
ATOM    608 1HG1 VAL A  38      21.045   7.708  -8.161  1.00  0.00              
ATOM    609 2HG1 VAL A  38      20.999   9.444  -8.549  1.00  0.00              
ATOM    610 3HG1 VAL A  38      21.249   8.914  -6.868  1.00  0.00              
ATOM    611 1HG2 VAL A  38      19.168   6.648  -6.961  1.00  0.00              
ATOM    612 2HG2 VAL A  38      19.305   7.816  -5.625  1.00  0.00              
ATOM    613 3HG2 VAL A  38      17.753   7.610  -6.473  1.00  0.00              
ATOM    614  N   GLN A  39      18.798  11.416  -9.099  1.00  0.00              
ATOM    615  CA  GLN A  39      19.263  12.468  -9.996  1.00  0.00              
ATOM    616  C   GLN A  39      19.140  13.840  -9.346  1.00  0.00              
ATOM    617  O   GLN A  39      20.033  14.678  -9.470  1.00  0.00              
ATOM    618  CB  GLN A  39      18.470  12.444 -11.306  1.00  0.00              
ATOM    619  CG  GLN A  39      18.793  11.264 -12.207  1.00  0.00              
ATOM    620  CD  GLN A  39      17.908  11.218 -13.439  1.00  0.00              
ATOM    621  OE1 GLN A  39      16.999  12.037 -13.598  1.00  0.00              
ATOM    622  NE2 GLN A  39      18.167  10.255 -14.316  1.00  0.00              
ATOM    623  H   GLN A  39      17.995  10.863  -9.363  1.00  0.00              
ATOM    624  HA  GLN A  39      20.321  12.321 -10.214  1.00  0.00              
ATOM    625 1HB  GLN A  39      17.414  12.423 -11.035  1.00  0.00              
ATOM    626 2HB  GLN A  39      18.693  13.375 -11.826  1.00  0.00              
ATOM    627 1HG  GLN A  39      19.809  11.018 -12.515  1.00  0.00              
ATOM    628 2HG  GLN A  39      18.437  10.515 -11.499  1.00  0.00              
ATOM    629 1HE2 GLN A  39      17.617  10.175 -15.148  1.00  0.00              
ATOM    630 2HE2 GLN A  39      18.913   9.611 -14.147  1.00  0.00              
ATOM    631  N   ILE A  40      18.029  14.063  -8.653  1.00  0.00              
ATOM    632  CA  ILE A  40      17.815  15.312  -7.931  1.00  0.00              
ATOM    633  C   ILE A  40      18.863  15.506  -6.843  1.00  0.00              
ATOM    634  O   ILE A  40      19.419  16.593  -6.690  1.00  0.00              
ATOM    635  CB  ILE A  40      16.413  15.364  -7.295  1.00  0.00              
ATOM    636  CG1 ILE A  40      15.339  15.466  -8.381  1.00  0.00              
ATOM    637  CG2 ILE A  40      16.311  16.533  -6.328  1.00  0.00              
ATOM    638  CD1 ILE A  40      13.935  15.218  -7.876  1.00  0.00              
ATOM    639  H   ILE A  40      17.315  13.350  -8.625  1.00  0.00              
ATOM    640  HA  ILE A  40      17.944  16.166  -8.594  1.00  0.00              
ATOM    641  HB  ILE A  40      16.231  14.432  -6.760  1.00  0.00              
ATOM    642 1HG1 ILE A  40      15.400  16.468  -8.805  1.00  0.00              
ATOM    643 2HG1 ILE A  40      15.583  14.732  -9.149  1.00  0.00              
ATOM    644 1HG2 ILE A  40      15.314  16.555  -5.888  1.00  0.00              
ATOM    645 2HG2 ILE A  40      17.053  16.418  -5.539  1.00  0.00              
ATOM    646 3HG2 ILE A  40      16.492  17.465  -6.863  1.00  0.00              
ATOM    647 1HD1 ILE A  40      13.230  15.307  -8.702  1.00  0.00              
ATOM    648 2HD1 ILE A  40      13.872  14.215  -7.452  1.00  0.00              
ATOM    649 3HD1 ILE A  40      13.689  15.951  -7.109  1.00  0.00              
ATOM    650  N   LEU A  41      19.129  14.445  -6.088  1.00  0.00              
ATOM    651  CA  LEU A  41      20.104  14.500  -5.005  1.00  0.00              
ATOM    652  C   LEU A  41      21.503  14.783  -5.537  1.00  0.00              
ATOM    653  O   LEU A  41      22.284  15.495  -4.906  1.00  0.00              
ATOM    654  CB  LEU A  41      20.090  13.186  -4.213  1.00  0.00              
ATOM    655  CG  LEU A  41      18.822  12.936  -3.387  1.00  0.00              
ATOM    656  CD1 LEU A  41      18.828  11.515  -2.839  1.00  0.00              
ATOM    657  CD2 LEU A  41      18.743  13.950  -2.255  1.00  0.00              
ATOM    658  H   LEU A  41      18.644  13.578  -6.270  1.00  0.00              
ATOM    659  HA  LEU A  41      19.856  15.320  -4.333  1.00  0.00              
ATOM    660 1HB  LEU A  41      20.143  12.480  -5.040  1.00  0.00              
ATOM    661 2HB  LEU A  41      20.977  13.082  -3.589  1.00  0.00              
ATOM    662  HG  LEU A  41      17.968  13.103  -4.044  1.00  0.00              
ATOM    663 1HD1 LEU A  41      17.924  11.346  -2.254  1.00  0.00              
ATOM    664 2HD1 LEU A  41      18.862  10.806  -3.666  1.00  0.00              
ATOM    665 3HD1 LEU A  41      19.702  11.374  -2.204  1.00  0.00              
ATOM    666 1HD2 LEU A  41      17.841  13.771  -1.669  1.00  0.00              
ATOM    667 2HD2 LEU A  41      19.619  13.849  -1.614  1.00  0.00              
ATOM    668 3HD2 LEU A  41      18.711  14.957  -2.671  1.00  0.00              
ATOM    669  N   SER A  42      21.813  14.223  -6.701  1.00  0.00              
ATOM    670  CA  SER A  42      23.064  14.523  -7.387  1.00  0.00              
ATOM    671  C   SER A  42      23.136  15.991  -7.785  1.00  0.00              
ATOM    672  O   SER A  42      24.158  16.648  -7.589  1.00  0.00              
ATOM    673  CB  SER A  42      23.216  13.636  -8.607  1.00  0.00              
ATOM    674  OG  SER A  42      23.370  12.287  -8.262  1.00  0.00              
ATOM    675  H   SER A  42      21.165  13.573  -7.122  1.00  0.00              
ATOM    676  HA  SER A  42      23.949  14.251  -6.810  1.00  0.00              
ATOM    677 1HB  SER A  42      22.327  13.744  -9.228  1.00  0.00              
ATOM    678 2HB  SER A  42      24.091  13.961  -9.168  1.00  0.00              
ATOM    679  HG  SER A  42      23.463  11.762  -9.061  1.00  0.00              
ATOM    680  N   PHE A  43      22.044  16.501  -8.345  1.00  0.00              
ATOM    681  CA  PHE A  43      21.980  17.895  -8.769  1.00  0.00              
ATOM    682  C   PHE A  43      22.182  18.839  -7.591  1.00  0.00              
ATOM    683  O   PHE A  43      22.797  19.896  -7.729  1.00  0.00              
ATOM    684  CB  PHE A  43      20.643  18.184  -9.453  1.00  0.00              
ATOM    685  CG  PHE A  43      20.422  17.395 -10.712  1.00  0.00              
ATOM    686  CD1 PHE A  43      21.481  16.757 -11.342  1.00  0.00              
ATOM    687  CD2 PHE A  43      19.157  17.290 -11.270  1.00  0.00              
ATOM    688  CE1 PHE A  43      21.279  16.031 -12.501  1.00  0.00              
ATOM    689  CE2 PHE A  43      18.953  16.565 -12.428  1.00  0.00              
ATOM    690  CZ  PHE A  43      20.016  15.935 -13.043  1.00  0.00              
ATOM    691  H   PHE A  43      21.238  15.909  -8.480  1.00  0.00              
ATOM    692  HA  PHE A  43      22.785  18.104  -9.475  1.00  0.00              
ATOM    693 1HB  PHE A  43      19.818  17.940  -8.784  1.00  0.00              
ATOM    694 2HB  PHE A  43      20.584  19.236  -9.730  1.00  0.00              
ATOM    695  HD1 PHE A  43      22.480  16.833 -10.912  1.00  0.00              
ATOM    696  HD2 PHE A  43      18.318  17.788 -10.784  1.00  0.00              
ATOM    697  HE1 PHE A  43      22.120  15.535 -12.985  1.00  0.00              
ATOM    698  HE2 PHE A  43      17.954  16.489 -12.856  1.00  0.00              
ATOM    699  HZ  PHE A  43      19.856  15.364 -13.957  1.00  0.00              
ATOM    700  N   LEU A  44      21.659  18.452  -6.433  1.00  0.00              
ATOM    701  CA  LEU A  44      21.815  19.244  -5.219  1.00  0.00              
ATOM    702  C   LEU A  44      23.271  19.287  -4.772  1.00  0.00              
ATOM    703  O   LEU A  44      23.672  20.172  -4.016  1.00  0.00              
ATOM    704  CB  LEU A  44      20.931  18.679  -4.100  1.00  0.00              
ATOM    705  CG  LEU A  44      19.421  18.833  -4.321  1.00  0.00              
ATOM    706  CD1 LEU A  44      18.655  18.077  -3.243  1.00  0.00              
ATOM    707  CD2 LEU A  44      19.053  20.310  -4.309  1.00  0.00              
ATOM    708  H   LEU A  44      21.141  17.586  -6.392  1.00  0.00              
ATOM    709  HA  LEU A  44      21.521  20.274  -5.415  1.00  0.00              
ATOM    710 1HB  LEU A  44      21.213  17.630  -4.164  1.00  0.00              
ATOM    711 2HB  LEU A  44      21.214  19.073  -3.124  1.00  0.00              
ATOM    712  HG  LEU A  44      19.197  18.442  -5.314  1.00  0.00              
ATOM    713 1HD1 LEU A  44      17.584  18.192  -3.409  1.00  0.00              
ATOM    714 2HD1 LEU A  44      18.916  17.020  -3.286  1.00  0.00              
ATOM    715 3HD1 LEU A  44      18.916  18.477  -2.264  1.00  0.00              
ATOM    716 1HD2 LEU A  44      17.979  20.418  -4.467  1.00  0.00              
ATOM    717 2HD2 LEU A  44      19.324  20.745  -3.347  1.00  0.00              
ATOM    718 3HD2 LEU A  44      19.590  20.826  -5.105  1.00  0.00              
ATOM    719  N   LEU A  45      24.058  18.327  -5.245  1.00  0.00              
ATOM    720  CA  LEU A  45      25.483  18.284  -4.938  1.00  0.00              
ATOM    721  C   LEU A  45      26.308  18.885  -6.068  1.00  0.00              
ATOM    722  O   LEU A  45      27.527  19.023  -5.955  1.00  0.00              
ATOM    723  CB  LEU A  45      25.923  16.840  -4.665  1.00  0.00              
ATOM    724  CG  LEU A  45      25.250  16.169  -3.462  1.00  0.00              
ATOM    725  CD1 LEU A  45      25.672  14.708  -3.375  1.00  0.00              
ATOM    726  CD2 LEU A  45      25.622  16.915  -2.189  1.00  0.00              
ATOM    727  H   LEU A  45      23.660  17.608  -5.832  1.00  0.00              
ATOM    728  HA  LEU A  45      25.684  18.888  -4.053  1.00  0.00              
ATOM    729 1HB  LEU A  45      25.586  16.375  -5.590  1.00  0.00              
ATOM    730 2HB  LEU A  45      27.007  16.756  -4.591  1.00  0.00              
ATOM    731  HG  LEU A  45      24.172  16.262  -3.600  1.00  0.00              
ATOM    732 1HD1 LEU A  45      25.189  14.240  -2.517  1.00  0.00              
ATOM    733 2HD1 LEU A  45      25.375  14.189  -4.286  1.00  0.00              
ATOM    734 3HD1 LEU A  45      26.754  14.649  -3.258  1.00  0.00              
ATOM    735 1HD2 LEU A  45      25.142  16.437  -1.334  1.00  0.00              
ATOM    736 2HD2 LEU A  45      26.704  16.893  -2.057  1.00  0.00              
ATOM    737 3HD2 LEU A  45      25.286  17.949  -2.261  1.00  0.00              
ATOM    738  N   PHE A  46      25.638  19.243  -7.158  1.00  0.00              
ATOM    739  CA  PHE A  46      26.311  19.814  -8.319  1.00  0.00              
ATOM    740  C   PHE A  46      26.214  21.334  -8.319  1.00  0.00              
ATOM    741  O   PHE A  46      27.132  22.024  -8.762  1.00  0.00              
ATOM    742  CB  PHE A  46      25.720  19.248  -9.611  1.00  0.00              
ATOM    743  CG  PHE A  46      26.006  17.788  -9.820  1.00  0.00              
ATOM    744  CD1 PHE A  46      26.993  17.148  -9.086  1.00  0.00              
ATOM    745  CD2 PHE A  46      25.289  17.052 -10.752  1.00  0.00              
ATOM    746  CE1 PHE A  46      27.257  15.805  -9.278  1.00  0.00              
ATOM    747  CE2 PHE A  46      25.550  15.710 -10.945  1.00  0.00              
ATOM    748  CZ  PHE A  46      26.535  15.086 -10.207  1.00  0.00              
ATOM    749  H   PHE A  46      24.636  19.115  -7.184  1.00  0.00              
ATOM    750  HA  PHE A  46      27.374  19.571  -8.287  1.00  0.00              
ATOM    751 1HB  PHE A  46      24.636  19.356  -9.607  1.00  0.00              
ATOM    752 2HB  PHE A  46      26.132  19.772 -10.472  1.00  0.00              
ATOM    753  HD1 PHE A  46      27.562  17.716  -8.350  1.00  0.00              
ATOM    754  HD2 PHE A  46      24.511  17.545 -11.336  1.00  0.00              
ATOM    755  HE1 PHE A  46      28.035  15.314  -8.694  1.00  0.00              
ATOM    756  HE2 PHE A  46      24.979  15.143 -11.680  1.00  0.00              
ATOM    757  HZ  PHE A  46      26.743  14.027 -10.359  1.00  0.00              
ATOM    758  N   ASN A  47      25.096  21.850  -7.821  1.00  0.00              
ATOM    759  CA  ASN A  47      24.854  23.288  -7.811  1.00  0.00              
ATOM    760  C   ASN A  47      25.914  24.019  -6.998  1.00  0.00              
ATOM    761  O   ASN A  47      26.468  25.024  -7.444  1.00  0.00              
ATOM    762  CB  ASN A  47      23.469  23.614  -7.282  1.00  0.00              
ATOM    763  CG  ASN A  47      22.360  23.279  -8.240  1.00  0.00              
ATOM    764  OD1 ASN A  47      22.579  23.136  -9.448  1.00  0.00              
ATOM    765  ND2 ASN A  47      21.160  23.233  -7.720  1.00  0.00              
ATOM    766  H   ASN A  47      24.395  21.231  -7.439  1.00  0.00              
ATOM    767  HA  ASN A  47      24.917  23.681  -8.827  1.00  0.00              
ATOM    768 1HB  ASN A  47      23.173  23.319  -6.274  1.00  0.00              
ATOM    769 2HB  ASN A  47      23.643  24.690  -7.308  1.00  0.00              
ATOM    770 1HD2 ASN A  47      20.373  23.015  -8.299  1.00  0.00              
ATOM    771 2HD2 ASN A  47      21.029  23.415  -6.746  1.00  0.00              
ATOM    772  N   PRO A  48      26.192  23.509  -5.803  1.00  0.00              
ATOM    773  CA  PRO A  48      27.223  24.083  -4.946  1.00  0.00              
ATOM    774  C   PRO A  48      28.563  24.152  -5.667  1.00  0.00              
ATOM    775  O   PRO A  48      29.311  25.119  -5.517  1.00  0.00              
ATOM    776  CB  PRO A  48      27.268  23.146  -3.735  1.00  0.00              
ATOM    777  CG  PRO A  48      25.911  22.530  -3.692  1.00  0.00              
ATOM    778  CD  PRO A  48      25.512  22.343  -5.131  1.00  0.00              
ATOM    779  HA  PRO A  48      27.004  25.121  -4.654  1.00  0.00              
ATOM    780 1HB  PRO A  48      28.050  22.380  -3.847  1.00  0.00              
ATOM    781 2HB  PRO A  48      27.486  23.696  -2.808  1.00  0.00              
ATOM    782 1HG  PRO A  48      25.928  21.568  -3.158  1.00  0.00              
ATOM    783 2HG  PRO A  48      25.197  23.179  -3.164  1.00  0.00              
ATOM    784 1HD  PRO A  48      25.863  21.383  -5.539  1.00  0.00              
ATOM    785 2HD  PRO A  48      24.421  22.369  -5.267  1.00  0.00              
ATOM    786  N   ILE A  49      28.861  23.122  -6.452  1.00  0.00              
ATOM    787  CA  ILE A  49      30.108  23.068  -7.205  1.00  0.00              
ATOM    788  C   ILE A  49      30.164  24.170  -8.256  1.00  0.00              
ATOM    789  O   ILE A  49      31.187  24.836  -8.417  1.00  0.00              
ATOM    790  CB  ILE A  49      30.293  21.704  -7.895  1.00  0.00              
ATOM    791  CG1 ILE A  49      30.499  20.603  -6.852  1.00  0.00              
ATOM    792  CG2 ILE A  49      31.466  21.752  -8.862  1.00  0.00              
ATOM    793  CD1 ILE A  49      30.425  19.203  -7.419  1.00  0.00              
ATOM    794  H   ILE A  49      28.207  22.356  -6.527  1.00  0.00              
ATOM    795  HA  ILE A  49      30.959  23.264  -6.554  1.00  0.00              
ATOM    796  HB  ILE A  49      29.383  21.455  -8.439  1.00  0.00              
ATOM    797 1HG1 ILE A  49      31.479  20.761  -6.403  1.00  0.00              
ATOM    798 2HG1 ILE A  49      29.728  20.728  -6.092  1.00  0.00              
ATOM    799 1HG2 ILE A  49      31.583  20.780  -9.341  1.00  0.00              
ATOM    800 2HG2 ILE A  49      31.280  22.510  -9.622  1.00  0.00              
ATOM    801 3HG2 ILE A  49      32.377  22.001  -8.318  1.00  0.00              
ATOM    802 1HD1 ILE A  49      30.580  18.477  -6.621  1.00  0.00              
ATOM    803 2HD1 ILE A  49      29.444  19.044  -7.868  1.00  0.00              
ATOM    804 3HD1 ILE A  49      31.195  19.076  -8.178  1.00  0.00              
ATOM    805  N   GLN A  50      29.059  24.358  -8.969  1.00  0.00              
ATOM    806  CA  GLN A  50      28.969  25.402  -9.982  1.00  0.00              
ATOM    807  C   GLN A  50      29.084  26.787  -9.358  1.00  0.00              
ATOM    808  O   GLN A  50      29.665  27.698  -9.948  1.00  0.00              
ATOM    809  CB  GLN A  50      27.650  25.290 -10.752  1.00  0.00              
ATOM    810  CG  GLN A  50      27.563  24.079 -11.664  1.00  0.00              
ATOM    811  CD  GLN A  50      26.208  23.955 -12.335  1.00  0.00              
ATOM    812  OE1 GLN A  50      25.300  24.752 -12.082  1.00  0.00              
ATOM    813  NE2 GLN A  50      26.062  22.951 -13.191  1.00  0.00              
ATOM    814  H   GLN A  50      28.260  23.762  -8.805  1.00  0.00              
ATOM    815  HA  GLN A  50      29.801  25.307 -10.680  1.00  0.00              
ATOM    816 1HB  GLN A  50      26.854  25.250 -10.008  1.00  0.00              
ATOM    817 2HB  GLN A  50      27.551  26.202 -11.341  1.00  0.00              
ATOM    818 1HG  GLN A  50      28.326  23.842 -12.406  1.00  0.00              
ATOM    819 2HG  GLN A  50      27.613  23.354 -10.851  1.00  0.00              
ATOM    820 1HE2 GLN A  50      25.189  22.819 -13.664  1.00  0.00              
ATOM    821 2HE2 GLN A  50      26.823  22.326 -13.365  1.00  0.00              
ATOM    822  N   LYS A  51      28.527  26.939  -8.161  1.00  0.00              
ATOM    823  CA  LYS A  51      28.627  28.192  -7.423  1.00  0.00              
ATOM    824  C   LYS A  51      30.070  28.488  -7.035  1.00  0.00              
ATOM    825  O   LYS A  51      30.517  29.633  -7.097  1.00  0.00              
ATOM    826  CB  LYS A  51      27.745  28.150  -6.175  1.00  0.00              
ATOM    827  CG  LYS A  51      26.249  28.183  -6.460  1.00  0.00              
ATOM    828  CD  LYS A  51      25.438  28.079  -5.177  1.00  0.00              
ATOM    829  CE  LYS A  51      23.944  28.058  -5.466  1.00  0.00              
ATOM    830  NZ  LYS A  51      23.138  27.964  -4.219  1.00  0.00              
ATOM    831  H   LYS A  51      28.020  26.166  -7.753  1.00  0.00              
ATOM    832  HA  LYS A  51      28.299  29.019  -8.054  1.00  0.00              
ATOM    833 1HB  LYS A  51      27.992  27.233  -5.639  1.00  0.00              
ATOM    834 2HB  LYS A  51      28.015  29.011  -5.563  1.00  0.00              
ATOM    835 1HG  LYS A  51      26.013  29.121  -6.965  1.00  0.00              
ATOM    836 2HG  LYS A  51      26.003  27.347  -7.115  1.00  0.00              
ATOM    837 1HD  LYS A  51      25.722  27.161  -4.660  1.00  0.00              
ATOM    838 2HD  LYS A  51      25.673  28.937  -4.547  1.00  0.00              
ATOM    839 1HE  LYS A  51      23.686  28.972  -5.997  1.00  0.00              
ATOM    840 2HE  LYS A  51      23.732  27.197  -6.100  1.00  0.00              
ATOM    841 1HZ  LYS A  51      22.155  27.953  -4.453  1.00  0.00              
ATOM    842 2HZ  LYS A  51      23.377  27.116  -3.725  1.00  0.00              
ATOM    843 3HZ  LYS A  51      23.334  28.762  -3.631  1.00  0.00              
ATOM    844  N   ILE A  52      30.795  27.449  -6.634  1.00  0.00              
ATOM    845  CA  ILE A  52      32.218  27.574  -6.343  1.00  0.00              
ATOM    846  C   ILE A  52      33.000  27.986  -7.583  1.00  0.00              
ATOM    847  O   ILE A  52      33.893  28.830  -7.514  1.00  0.00              
ATOM    848  CB  ILE A  52      32.800  26.259  -5.793  1.00  0.00              
ATOM    849  CG1 ILE A  52      32.237  25.967  -4.400  1.00  0.00              
ATOM    850  CG2 ILE A  52      34.319  26.325  -5.753  1.00  0.00              
ATOM    851  CD1 ILE A  52      32.512  24.563  -3.912  1.00  0.00              
ATOM    852  H   ILE A  52      30.348  26.549  -6.529  1.00  0.00              
ATOM    853  HA  ILE A  52      32.394  28.376  -5.626  1.00  0.00              
ATOM    854  HB  ILE A  52      32.489  25.437  -6.436  1.00  0.00              
ATOM    855 1HG1 ILE A  52      32.683  26.685  -3.712  1.00  0.00              
ATOM    856 2HG1 ILE A  52      31.160  26.131  -4.445  1.00  0.00              
ATOM    857 1HG2 ILE A  52      34.714  25.388  -5.362  1.00  0.00              
ATOM    858 2HG2 ILE A  52      34.703  26.488  -6.760  1.00  0.00              
ATOM    859 3HG2 ILE A  52      34.631  27.147  -5.109  1.00  0.00              
ATOM    860 1HD1 ILE A  52      32.082  24.431  -2.919  1.00  0.00              
ATOM    861 2HD1 ILE A  52      32.064  23.844  -4.599  1.00  0.00              
ATOM    862 3HD1 ILE A  52      33.587  24.398  -3.865  1.00  0.00              
ATOM    863  N   LEU A  53      32.659  27.384  -8.718  1.00  0.00              
ATOM    864  CA  LEU A  53      33.314  27.703  -9.981  1.00  0.00              
ATOM    865  C   LEU A  53      33.057  29.149 -10.385  1.00  0.00              
ATOM    866  O   LEU A  53      33.935  29.817 -10.932  1.00  0.00              
ATOM    867  CB  LEU A  53      32.837  26.748 -11.082  1.00  0.00              
ATOM    868  CG  LEU A  53      33.292  25.291 -10.925  1.00  0.00              
ATOM    869  CD1 LEU A  53      32.595  24.412 -11.955  1.00  0.00              
ATOM    870  CD2 LEU A  53      34.803  25.210 -11.081  1.00  0.00              
ATOM    871  H   LEU A  53      31.928  26.688  -8.705  1.00  0.00              
ATOM    872  HA  LEU A  53      34.393  27.601  -9.869  1.00  0.00              
ATOM    873 1HB  LEU A  53      31.762  26.822 -10.927  1.00  0.00              
ATOM    874 2HB  LEU A  53      33.087  27.119 -12.075  1.00  0.00              
ATOM    875  HG  LEU A  53      33.045  24.982  -9.909  1.00  0.00              
ATOM    876 1HD1 LEU A  53      32.924  23.380 -11.835  1.00  0.00              
ATOM    877 2HD1 LEU A  53      31.516  24.467 -11.809  1.00  0.00              
ATOM    878 3HD1 LEU A  53      32.845  24.759 -12.957  1.00  0.00              
ATOM    879 1HD2 LEU A  53      35.125  24.175 -10.969  1.00  0.00              
ATOM    880 2HD2 LEU A  53      35.087  25.574 -12.069  1.00  0.00              
ATOM    881 3HD2 LEU A  53      35.281  25.824 -10.318  1.00  0.00              
ATOM    882  N   LYS A  54      31.847  29.627 -10.114  1.00  0.00              
ATOM    883  CA  LYS A  54      31.499  31.020 -10.370  1.00  0.00              
ATOM    884  C   LYS A  54      32.337  31.963  -9.517  1.00  0.00              
ATOM    885  O   LYS A  54      32.800  33.000  -9.994  1.00  0.00              
ATOM    886  CB  LYS A  54      30.011  31.256 -10.108  1.00  0.00              
ATOM    887  CG  LYS A  54      29.084  30.649 -11.152  1.00  0.00              
ATOM    888  CD  LYS A  54      27.622  30.869 -10.791  1.00  0.00              
ATOM    889  CE  LYS A  54      26.695  30.230 -11.814  1.00  0.00              
ATOM    890  NZ  LYS A  54      25.262  30.438 -11.473  1.00  0.00              
ATOM    891  H   LYS A  54      31.151  29.011  -9.720  1.00  0.00              
ATOM    892  HA  LYS A  54      31.713  31.268 -11.410  1.00  0.00              
ATOM    893 1HB  LYS A  54      29.786  30.828  -9.131  1.00  0.00              
ATOM    894 2HB  LYS A  54      29.859  32.336 -10.074  1.00  0.00              
ATOM    895 1HG  LYS A  54      29.295  31.114 -12.116  1.00  0.00              
ATOM    896 2HG  LYS A  54      29.285  29.580 -11.215  1.00  0.00              
ATOM    897 1HD  LYS A  54      27.438  30.432  -9.809  1.00  0.00              
ATOM    898 2HD  LYS A  54      27.433  31.942 -10.751  1.00  0.00              
ATOM    899 1HE  LYS A  54      26.904  30.671 -12.788  1.00  0.00              
ATOM    900 2HE  LYS A  54      26.909  29.161 -11.847  1.00  0.00              
ATOM    901 1HZ  LYS A  54      24.682  29.999 -12.174  1.00  0.00              
ATOM    902 2HZ  LYS A  54      25.067  30.027 -10.570  1.00  0.00              
ATOM    903 3HZ  LYS A  54      25.063  31.427 -11.443  1.00  0.00              
ATOM    904  N   GLN A  55      32.530  31.598  -8.255  1.00  0.00              
ATOM    905  CA  GLN A  55      33.375  32.372  -7.354  1.00  0.00              
ATOM    906  C   GLN A  55      34.828  32.357  -7.812  1.00  0.00              
ATOM    907  O   GLN A  55      35.543  33.348  -7.671  1.00  0.00              
ATOM    908  CB  GLN A  55      33.278  31.826  -5.926  1.00  0.00              
ATOM    909  CG  GLN A  55      31.953  32.110  -5.240  1.00  0.00              
ATOM    910  CD  GLN A  55      31.862  31.467  -3.869  1.00  0.00              
ATOM    911  OE1 GLN A  55      32.777  30.760  -3.438  1.00  0.00              
ATOM    912  NE2 GLN A  55      30.753  31.705  -3.177  1.00  0.00              
ATOM    913  H   GLN A  55      32.078  30.763  -7.910  1.00  0.00              
ATOM    914  HA  GLN A  55      33.058  33.415  -7.362  1.00  0.00              
ATOM    915 1HB  GLN A  55      33.438  30.750  -5.989  1.00  0.00              
ATOM    916 2HB  GLN A  55      34.090  32.281  -5.360  1.00  0.00              
ATOM    917 1HG  GLN A  55      31.527  33.110  -5.169  1.00  0.00              
ATOM    918 2HG  GLN A  55      31.364  31.515  -5.940  1.00  0.00              
ATOM    919 1HE2 GLN A  55      30.636  31.307  -2.266  1.00  0.00              
ATOM    920 2HE2 GLN A  55      30.035  32.283  -3.566  1.00  0.00              
ATOM    921  N   ARG A  56      35.258  31.226  -8.361  1.00  0.00              
ATOM    922  CA  ARG A  56      36.604  31.103  -8.907  1.00  0.00              
ATOM    923  C   ARG A  56      36.797  32.019 -10.108  1.00  0.00              
ATOM    924  O   ARG A  56      37.860  32.617 -10.280  1.00  0.00              
ATOM    925  CB  ARG A  56      36.957  29.661  -9.244  1.00  0.00              
ATOM    926  CG  ARG A  56      37.201  28.765  -8.041  1.00  0.00              
ATOM    927  CD  ARG A  56      37.427  27.336  -8.378  1.00  0.00              
ATOM    928  NE  ARG A  56      37.681  26.479  -7.231  1.00  0.00              
ATOM    929  CZ  ARG A  56      37.836  25.142  -7.294  1.00  0.00              
ATOM    930  NH1 ARG A  56      37.728  24.501  -8.436  1.00  0.00              
ATOM    931  NH2 ARG A  56      38.077  24.488  -6.171  1.00  0.00              
ATOM    932  H   ARG A  56      34.636  30.431  -8.401  1.00  0.00              
ATOM    933  HA  ARG A  56      37.335  31.412  -8.160  1.00  0.00              
ATOM    934 1HB  ARG A  56      36.131  29.260  -9.830  1.00  0.00              
ATOM    935 2HB  ARG A  56      37.857  29.690  -9.858  1.00  0.00              
ATOM    936 1HG  ARG A  56      38.082  29.128  -7.511  1.00  0.00              
ATOM    937 2HG  ARG A  56      36.333  28.823  -7.384  1.00  0.00              
ATOM    938 1HD  ARG A  56      36.544  26.948  -8.885  1.00  0.00              
ATOM    939 2HD  ARG A  56      38.289  27.260  -9.039  1.00  0.00              
ATOM    940  HE  ARG A  56      37.778  26.722  -6.254  1.00  0.00              
ATOM    941 1HH1 ARG A  56      37.526  25.013  -9.283  1.00  0.00              
ATOM    942 2HH1 ARG A  56      37.848  23.499  -8.462  1.00  0.00              
ATOM    943 1HH2 ARG A  56      38.139  24.994  -5.298  1.00  0.00              
ATOM    944 2HH2 ARG A  56      38.197  23.486  -6.190  1.00  0.00              
ATOM    945  N   GLU A  57      35.764  32.126 -10.937  1.00  0.00              
ATOM    946  CA  GLU A  57      35.792  33.026 -12.084  1.00  0.00              
ATOM    947  C   GLU A  57      35.872  34.481 -11.640  1.00  0.00              
ATOM    948  O   GLU A  57      36.561  35.292 -12.260  1.00  0.00              
ATOM    949  CB  GLU A  57      34.558  32.812 -12.963  1.00  0.00              
ATOM    950  CG  GLU A  57      34.565  31.508 -13.748  1.00  0.00              
ATOM    951  CD  GLU A  57      33.253  31.285 -14.448  1.00  0.00              
ATOM    952  OE1 GLU A  57      32.359  32.075 -14.260  1.00  0.00              
ATOM    953  OE2 GLU A  57      33.179  30.390 -15.257  1.00  0.00              
ATOM    954  H   GLU A  57      34.938  31.570 -10.768  1.00  0.00              
ATOM    955  HA  GLU A  57      36.683  32.835 -12.682  1.00  0.00              
ATOM    956 1HB  GLU A  57      33.690  32.834 -12.304  1.00  0.00              
ATOM    957 2HB  GLU A  57      34.510  33.652 -13.656  1.00  0.00              
ATOM    958 1HG  GLU A  57      35.377  31.441 -14.471  1.00  0.00              
ATOM    959 2HG  GLU A  57      34.700  30.747 -12.980  1.00  0.00              
ATOM    960  N   GLN A  58      35.163  34.807 -10.565  1.00  0.00              
ATOM    961  CA  GLN A  58      35.212  36.146  -9.991  1.00  0.00              
ATOM    962  C   GLN A  58      36.599  36.461  -9.446  1.00  0.00              
ATOM    963  O   GLN A  58      37.085  37.585  -9.571  1.00  0.00              
ATOM    964  CB  GLN A  58      34.173  36.290  -8.875  1.00  0.00              
ATOM    965  CG  GLN A  58      32.737  36.345  -9.366  1.00  0.00              
ATOM    966  CD  GLN A  58      31.736  36.359  -8.226  1.00  0.00              
ATOM    967  OE1 GLN A  58      32.108  36.255  -7.054  1.00  0.00              
ATOM    968  NE2 GLN A  58      30.458  36.483  -8.563  1.00  0.00              
ATOM    969  H   GLN A  58      34.575  34.108 -10.133  1.00  0.00              
ATOM    970  HA  GLN A  58      35.010  36.883 -10.768  1.00  0.00              
ATOM    971 1HB  GLN A  58      34.304  35.435  -8.211  1.00  0.00              
ATOM    972 2HB  GLN A  58      34.414  37.207  -8.338  1.00  0.00              
ATOM    973 1HG  GLN A  58      32.397  37.056 -10.118  1.00  0.00              
ATOM    974 2HG  GLN A  58      32.754  35.343  -9.797  1.00  0.00              
ATOM    975 1HE2 GLN A  58      29.752  36.498  -7.854  1.00  0.00              
ATOM    976 2HE2 GLN A  58      30.200  36.562  -9.526  1.00  0.00              
ATOM    977  N   GLU A  59      37.232  35.463  -8.840  1.00  0.00              
ATOM    978  CA  GLU A  59      38.595  35.609  -8.343  1.00  0.00              
ATOM    979  C   GLU A  59      39.575  35.844  -9.485  1.00  0.00              
ATOM    980  O   GLU A  59      40.502  36.646  -9.366  1.00  0.00              
ATOM    981  CB  GLU A  59      39.009  34.372  -7.542  1.00  0.00              
ATOM    982  CG  GLU A  59      38.331  34.247  -6.184  1.00  0.00              
ATOM    983  CD  GLU A  59      38.603  32.907  -5.559  1.00  0.00              
ATOM    984  OE1 GLU A  59      39.218  32.089  -6.199  1.00  0.00              
ATOM    985  OE2 GLU A  59      38.295  32.740  -4.403  1.00  0.00              
ATOM    986  H   GLU A  59      36.757  34.579  -8.720  1.00  0.00              
ATOM    987  HA  GLU A  59      38.660  36.482  -7.694  1.00  0.00              
ATOM    988 1HB  GLU A  59      38.764  33.502  -8.150  1.00  0.00              
ATOM    989 2HB  GLU A  59      40.088  34.428  -7.404  1.00  0.00              
ATOM    990 1HG  GLU A  59      38.610  35.036  -5.486  1.00  0.00              
ATOM    991 2HG  GLU A  59      37.271  34.330  -6.419  1.00  0.00              
ATOM    992  N   ILE A  60      39.366  35.140 -10.592  1.00  0.00              
ATOM    993  CA  ILE A  60      40.174  35.337 -11.790  1.00  0.00              
ATOM    994  C   ILE A  60      40.020  36.753 -12.331  1.00  0.00              
ATOM    995  O   ILE A  60      41.003  37.402 -12.687  1.00  0.00              
ATOM    996  CB  ILE A  60      39.801  34.331 -12.895  1.00  0.00              
ATOM    997  CG1 ILE A  60      40.216  32.915 -12.489  1.00  0.00              
ATOM    998  CG2 ILE A  60      40.453  34.723 -14.212  1.00  0.00              
ATOM    999  CD1 ILE A  60      39.629  31.832 -13.365  1.00  0.00              
ATOM   1000  H   ILE A  60      38.628  34.450 -10.605  1.00  0.00              
ATOM   1001  HA  ILE A  60      41.234  35.244 -11.557  1.00  0.00              
ATOM   1002  HB  ILE A  60      38.719  34.319 -13.014  1.00  0.00              
ATOM   1003 1HG1 ILE A  60      41.304  32.870 -12.535  1.00  0.00              
ATOM   1004 2HG1 ILE A  60      39.891  32.764 -11.459  1.00  0.00              
ATOM   1005 1HG2 ILE A  60      40.180  34.002 -14.982  1.00  0.00              
ATOM   1006 2HG2 ILE A  60      40.110  35.714 -14.507  1.00  0.00              
ATOM   1007 3HG2 ILE A  60      41.536  34.735 -14.094  1.00  0.00              
ATOM   1008 1HD1 ILE A  60      39.968  30.856 -13.016  1.00  0.00              
ATOM   1009 2HD1 ILE A  60      38.541  31.875 -13.319  1.00  0.00              
ATOM   1010 3HD1 ILE A  60      39.954  31.980 -14.394  1.00  0.00              
ATOM   1011  N   GLU A  61      38.780  37.226 -12.391  1.00  0.00              
ATOM   1012  CA  GLU A  61      38.496  38.574 -12.868  1.00  0.00              
ATOM   1013  C   GLU A  61      39.140  39.623 -11.970  1.00  0.00              
ATOM   1014  O   GLU A  61      39.647  40.638 -12.448  1.00  0.00              
ATOM   1015  CB  GLU A  61      36.986  38.808 -12.950  1.00  0.00              
ATOM   1016  CG  GLU A  61      36.294  38.056 -14.078  1.00  0.00              
ATOM   1017  CD  GLU A  61      34.799  38.168 -13.972  1.00  0.00              
ATOM   1018  OE1 GLU A  61      34.330  38.731 -13.012  1.00  0.00              
ATOM   1019  OE2 GLU A  61      34.127  37.790 -14.903  1.00  0.00              
ATOM   1020  H   GLU A  61      38.013  36.636 -12.099  1.00  0.00              
ATOM   1021  HA  GLU A  61      38.924  38.713 -13.862  1.00  0.00              
ATOM   1022 1HB  GLU A  61      36.564  38.496 -11.994  1.00  0.00              
ATOM   1023 2HB  GLU A  61      36.836  39.879 -13.082  1.00  0.00              
ATOM   1024 1HG  GLU A  61      36.611  38.376 -15.071  1.00  0.00              
ATOM   1025 2HG  GLU A  61      36.593  37.021 -13.918  1.00  0.00              
ATOM   1026  N   ASN A  62      39.117  39.372 -10.665  1.00  0.00              
ATOM   1027  CA  ASN A  62      39.745  40.267  -9.702  1.00  0.00              
ATOM   1028  C   ASN A  62      41.255  40.313  -9.895  1.00  0.00              
ATOM   1029  O   ASN A  62      41.872  41.374  -9.796  1.00  0.00              
ATOM   1030  CB  ASN A  62      39.411  39.870  -8.275  1.00  0.00              
ATOM   1031  CG  ASN A  62      37.999  40.191  -7.873  1.00  0.00              
ATOM   1032  OD1 ASN A  62      37.338  41.044  -8.476  1.00  0.00              
ATOM   1033  ND2 ASN A  62      37.561  39.572  -6.806  1.00  0.00              
ATOM   1034  H   ASN A  62      38.652  38.539 -10.333  1.00  0.00              
ATOM   1035  HA  ASN A  62      39.383  41.286  -9.852  1.00  0.00              
ATOM   1036 1HB  ASN A  62      39.677  38.883  -7.894  1.00  0.00              
ATOM   1037 2HB  ASN A  62      40.078  40.617  -7.844  1.00  0.00              
ATOM   1038 1HD2 ASN A  62      36.630  39.736  -6.480  1.00  0.00              
ATOM   1039 2HD2 ASN A  62      38.157  38.934  -6.318  1.00  0.00              
ATOM   1040  N   ASN A  63      41.847  39.156 -10.173  1.00  0.00              
ATOM   1041  CA  ASN A  63      43.277  39.072 -10.442  1.00  0.00              
ATOM   1042  C   ASN A  63      43.642  39.810 -11.724  1.00  0.00              
ATOM   1043  O   ASN A  63      44.684  40.461 -11.802  1.00  0.00              
ATOM   1044  CB  ASN A  63      43.744  37.630 -10.516  1.00  0.00              
ATOM   1045  CG  ASN A  63      43.800  36.942  -9.180  1.00  0.00              
ATOM   1046  OD1 ASN A  63      43.867  37.589  -8.129  1.00  0.00              
ATOM   1047  ND2 ASN A  63      43.856  35.636  -9.220  1.00  0.00              
ATOM   1048  H   ASN A  63      41.291  38.314 -10.199  1.00  0.00              
ATOM   1049  HA  ASN A  63      43.834  39.556  -9.638  1.00  0.00              
ATOM   1050 1HB  ASN A  63      43.325  36.945 -11.254  1.00  0.00              
ATOM   1051 2HB  ASN A  63      44.756  37.906 -10.812  1.00  0.00              
ATOM   1052 1HD2 ASN A  63      43.894  35.111  -8.369  1.00  0.00              
ATOM   1053 2HD2 ASN A  63      43.859  35.162 -10.100  1.00  0.00              
ATOM   1054  N   LEU A  64      42.777  39.706 -12.727  1.00  0.00              
ATOM   1055  CA  LEU A  64      42.980  40.405 -13.990  1.00  0.00              
ATOM   1056  C   LEU A  64      42.917  41.915 -13.800  1.00  0.00              
ATOM   1057  O   LEU A  64      43.707  42.657 -14.384  1.00  0.00              
ATOM   1058  CB  LEU A  64      41.938  39.952 -15.020  1.00  0.00              
ATOM   1059  CG  LEU A  64      42.106  38.515 -15.531  1.00  0.00              
ATOM   1060  CD1 LEU A  64      40.897  38.112 -16.364  1.00  0.00              
ATOM   1061  CD2 LEU A  64      43.384  38.413 -16.351  1.00  0.00              
ATOM   1062  H   LEU A  64      41.957  39.127 -12.611  1.00  0.00              
ATOM   1063  HA  LEU A  64      43.976  40.183 -14.374  1.00  0.00              
ATOM   1064 1HB  LEU A  64      41.040  40.028 -14.409  1.00  0.00              
ATOM   1065 2HB  LEU A  64      41.869  40.647 -15.857  1.00  0.00              
ATOM   1066  HG  LEU A  64      42.218  37.872 -14.658  1.00  0.00              
ATOM   1067 1HD1 LEU A  64      41.025  37.091 -16.722  1.00  0.00              
ATOM   1068 2HD1 LEU A  64      39.997  38.170 -15.751  1.00  0.00              
ATOM   1069 3HD1 LEU A  64      40.801  38.785 -17.215  1.00  0.00              
ATOM   1070 1HD2 LEU A  64      43.503  37.391 -16.712  1.00  0.00              
ATOM   1071 2HD2 LEU A  64      43.328  39.095 -17.199  1.00  0.00              
ATOM   1072 3HD2 LEU A  64      44.238  38.678 -15.728  1.00  0.00              
ATOM   1073  N   LYS A  65      41.972  42.364 -12.981  1.00  0.00              
ATOM   1074  CA  LYS A  65      41.839  43.782 -12.670  1.00  0.00              
ATOM   1075  C   LYS A  65      43.054  44.296 -11.909  1.00  0.00              
ATOM   1076  O   LYS A  65      43.533  45.402 -12.159  1.00  0.00              
ATOM   1077  CB  LYS A  65      40.566  44.036 -11.861  1.00  0.00              
ATOM   1078  CG  LYS A  65      39.275  43.888 -12.656  1.00  0.00              
ATOM   1079  CD  LYS A  65      38.054  44.104 -11.775  1.00  0.00              
ATOM   1080  CE  LYS A  65      36.764  43.920 -12.560  1.00  0.00              
ATOM   1081  NZ  LYS A  65      35.560  44.120 -11.708  1.00  0.00              
ATOM   1082  H   LYS A  65      41.330  41.706 -12.564  1.00  0.00              
ATOM   1083  HA  LYS A  65      41.784  44.359 -13.594  1.00  0.00              
ATOM   1084 1HB  LYS A  65      40.566  43.325 -11.035  1.00  0.00              
ATOM   1085 2HB  LYS A  65      40.634  45.050 -11.467  1.00  0.00              
ATOM   1086 1HG  LYS A  65      39.278  44.624 -13.461  1.00  0.00              
ATOM   1087 2HG  LYS A  65      39.244  42.885 -13.082  1.00  0.00              
ATOM   1088 1HD  LYS A  65      38.087  43.385 -10.954  1.00  0.00              
ATOM   1089 2HD  LYS A  65      38.092  45.116 -11.371  1.00  0.00              
ATOM   1090 1HE  LYS A  65      36.755  44.641 -13.376  1.00  0.00              
ATOM   1091 2HE  LYS A  65      36.754  42.910 -12.969  1.00  0.00              
ATOM   1092 1HZ  LYS A  65      34.728  43.989 -12.265  1.00  0.00              
ATOM   1093 2HZ  LYS A  65      35.568  43.451 -10.951  1.00  0.00              
ATOM   1094 3HZ  LYS A  65      35.568  45.056 -11.329  1.00  0.00              
ATOM   1095  N   ASN A  66      43.549  43.486 -10.979  1.00  0.00              
ATOM   1096  CA  ASN A  66      44.742  43.834 -10.216  1.00  0.00              
ATOM   1097  C   ASN A  66      45.968  43.912 -11.117  1.00  0.00              
ATOM   1098  O   ASN A  66      46.836  44.764 -10.927  1.00  0.00              
ATOM   1099  CB  ASN A  66      44.983  42.851  -9.085  1.00  0.00              
ATOM   1100  CG  ASN A  66      44.024  43.002  -7.937  1.00  0.00              
ATOM   1101  OD1 ASN A  66      43.400  44.054  -7.757  1.00  0.00              
ATOM   1102  ND2 ASN A  66      43.965  41.986  -7.114  1.00  0.00              
ATOM   1103  H   ASN A  66      43.087  42.607 -10.796  1.00  0.00              
ATOM   1104  HA  ASN A  66      44.621  44.823  -9.772  1.00  0.00              
ATOM   1105 1HB  ASN A  66      45.133  41.790  -9.290  1.00  0.00              
ATOM   1106 2HB  ASN A  66      45.935  43.305  -8.809  1.00  0.00              
ATOM   1107 1HD2 ASN A  66      43.348  42.017  -6.327  1.00  0.00              
ATOM   1108 2HD2 ASN A  66      44.536  41.181  -7.271  1.00  0.00              
ATOM   1109  N   ALA A  67      46.033  43.018 -12.098  1.00  0.00              
ATOM   1110  CA  ALA A  67      47.108  43.039 -13.083  1.00  0.00              
ATOM   1111  C   ALA A  67      47.049  44.300 -13.936  1.00  0.00              
ATOM   1112  O   ALA A  67      48.079  44.898 -14.249  1.00  0.00              
ATOM   1113  CB  ALA A  67      47.045  41.798 -13.962  1.00  0.00              
ATOM   1114  H   ALA A  67      45.320  42.306 -12.163  1.00  0.00              
ATOM   1115  HA  ALA A  67      48.063  43.046 -12.558  1.00  0.00              
ATOM   1116 1HB  ALA A  67      47.854  41.830 -14.691  1.00  0.00              
ATOM   1117 2HB  ALA A  67      47.150  40.908 -13.342  1.00  0.00              
ATOM   1118 3HB  ALA A  67      46.089  41.769 -14.482  1.00  0.00              
ATOM   1119  N   ARG A  68      45.838  44.701 -14.308  1.00  0.00              
ATOM   1120  CA  ARG A  68      45.639  45.921 -15.081  1.00  0.00              
ATOM   1121  C   ARG A  68      46.057  47.151 -14.286  1.00  0.00              
ATOM   1122  O   ARG A  68      46.638  48.088 -14.834  1.00  0.00              
ATOM   1123  CB  ARG A  68      44.213  46.048 -15.595  1.00  0.00              
ATOM   1124  CG  ARG A  68      43.846  45.081 -16.710  1.00  0.00              
ATOM   1125  CD  ARG A  68      42.418  45.126 -17.114  1.00  0.00              
ATOM   1126  NE  ARG A  68      42.062  44.194 -18.173  1.00  0.00              
ATOM   1127  CZ  ARG A  68      40.811  44.008 -18.639  1.00  0.00              
ATOM   1128  NH1 ARG A  68      39.792  44.656 -18.121  1.00  0.00              
ATOM   1129  NH2 ARG A  68      40.633  43.137 -19.617  1.00  0.00              
ATOM   1130  H   ARG A  68      45.035  44.146 -14.049  1.00  0.00              
ATOM   1131  HA  ARG A  68      46.267  45.900 -15.972  1.00  0.00              
ATOM   1132 1HB  ARG A  68      43.552  45.883 -14.745  1.00  0.00              
ATOM   1133 2HB  ARG A  68      44.094  47.071 -15.954  1.00  0.00              
ATOM   1134 1HG  ARG A  68      44.450  45.317 -17.587  1.00  0.00              
ATOM   1135 2HG  ARG A  68      44.070  44.067 -16.377  1.00  0.00              
ATOM   1136 1HD  ARG A  68      41.798  44.890 -16.250  1.00  0.00              
ATOM   1137 2HD  ARG A  68      42.181  46.129 -17.468  1.00  0.00              
ATOM   1138  HE  ARG A  68      42.651  43.568 -18.706  1.00  0.00              
ATOM   1139 1HH1 ARG A  68      39.942  45.305 -17.362  1.00  0.00              
ATOM   1140 2HH1 ARG A  68      38.862  44.502 -18.485  1.00  0.00              
ATOM   1141 1HH2 ARG A  68      41.426  42.634 -19.992  1.00  0.00              
ATOM   1142 2HH2 ARG A  68      39.707  42.978 -19.985  1.00  0.00              
ATOM   1143  N   ILE A  69      45.757  47.143 -12.992  1.00  0.00              
ATOM   1144  CA  ILE A  69      46.180  48.217 -12.100  1.00  0.00              
ATOM   1145  C   ILE A  69      47.699  48.302 -12.023  1.00  0.00              
ATOM   1146  O   ILE A  69      48.273  49.389 -12.091  1.00  0.00              
ATOM   1147  CB  ILE A  69      45.612  48.030 -10.682  1.00  0.00              
ATOM   1148  CG1 ILE A  69      44.094  48.227 -10.684  1.00  0.00              
ATOM   1149  CG2 ILE A  69      46.276  48.995  -9.712  1.00  0.00              
ATOM   1150  CD1 ILE A  69      43.417  47.774  -9.410  1.00  0.00              
ATOM   1151  H   ILE A  69      45.223  46.373 -12.615  1.00  0.00              
ATOM   1152  HA  ILE A  69      45.868  49.185 -12.491  1.00  0.00              
ATOM   1153  HB  ILE A  69      45.795  47.006 -10.358  1.00  0.00              
ATOM   1154 1HG1 ILE A  69      43.905  49.289 -10.837  1.00  0.00              
ATOM   1155 2HG1 ILE A  69      43.695  47.663 -11.527  1.00  0.00              
ATOM   1156 1HG2 ILE A  69      45.863  48.850  -8.714  1.00  0.00              
ATOM   1157 2HG2 ILE A  69      47.349  48.809  -9.690  1.00  0.00              
ATOM   1158 3HG2 ILE A  69      46.092  50.020 -10.034  1.00  0.00              
ATOM   1159 1HD1 ILE A  69      42.343  47.945  -9.487  1.00  0.00              
ATOM   1160 2HD1 ILE A  69      43.605  46.711  -9.256  1.00  0.00              
ATOM   1161 3HD1 ILE A  69      43.814  48.338  -8.566  1.00  0.00              
ATOM   1162  N   SER A  70      48.344  47.150 -11.879  1.00  0.00              
ATOM   1163  CA  SER A  70      49.801  47.087 -11.844  1.00  0.00              
ATOM   1164  C   SER A  70      50.407  47.638 -13.129  1.00  0.00              
ATOM   1165  O   SER A  70      51.406  48.355 -13.097  1.00  0.00              
ATOM   1166  CB  SER A  70      50.256  45.659 -11.615  1.00  0.00              
ATOM   1167  OG  SER A  70      49.895  45.189 -10.345  1.00  0.00              
ATOM   1168  H   SER A  70      47.813  46.296 -11.792  1.00  0.00              
ATOM   1169  HA  SER A  70      50.235  47.594 -10.982  1.00  0.00              
ATOM   1170 1HB  SER A  70      49.799  45.022 -12.372  1.00  0.00              
ATOM   1171 2HB  SER A  70      51.340  45.618 -11.714  1.00  0.00              
ATOM   1172  HG  SER A  70      50.201  44.285 -10.241  1.00  0.00              
ATOM   1173  N   LEU A  71      49.795  47.297 -14.259  1.00  0.00              
ATOM   1174  CA  LEU A  71      50.258  47.778 -15.555  1.00  0.00              
ATOM   1175  C   LEU A  71      50.130  49.292 -15.659  1.00  0.00              
ATOM   1176  O   LEU A  71      50.997  49.961 -16.220  1.00  0.00              
ATOM   1177  CB  LEU A  71      49.474  47.097 -16.684  1.00  0.00              
ATOM   1178  CG  LEU A  71      49.784  45.609 -16.889  1.00  0.00              
ATOM   1179  CD1 LEU A  71      48.790  44.999 -17.868  1.00  0.00              
ATOM   1180  CD2 LEU A  71      51.209  45.451 -17.397  1.00  0.00              
ATOM   1181  H   LEU A  71      48.989  46.690 -14.218  1.00  0.00              
ATOM   1182  HA  LEU A  71      51.317  47.549 -15.673  1.00  0.00              
ATOM   1183 1HB  LEU A  71      48.464  47.219 -16.296  1.00  0.00              
ATOM   1184 2HB  LEU A  71      49.569  47.639 -17.625  1.00  0.00              
ATOM   1185  HG  LEU A  71      49.723  45.128 -15.912  1.00  0.00              
ATOM   1186 1HD1 LEU A  71      49.018  43.942 -18.007  1.00  0.00              
ATOM   1187 2HD1 LEU A  71      47.779  45.102 -17.473  1.00  0.00              
ATOM   1188 3HD1 LEU A  71      48.861  45.514 -18.825  1.00  0.00              
ATOM   1189 1HD2 LEU A  71      51.428  44.393 -17.542  1.00  0.00              
ATOM   1190 2HD2 LEU A  71      51.317  45.978 -18.346  1.00  0.00              
ATOM   1191 3HD2 LEU A  71      51.904  45.869 -16.669  1.00  0.00              
ATOM   1192  N   GLU A  72      49.043  49.828 -15.114  1.00  0.00              
ATOM   1193  CA  GLU A  72      48.834  51.270 -15.079  1.00  0.00              
ATOM   1194  C   GLU A  72      49.885  51.958 -14.217  1.00  0.00              
ATOM   1195  O   GLU A  72      50.361  53.043 -14.549  1.00  0.00              
ATOM   1196  CB  GLU A  72      47.433  51.597 -14.559  1.00  0.00              
ATOM   1197  CG  GLU A  72      46.310  51.285 -15.539  1.00  0.00              
ATOM   1198  CD  GLU A  72      44.962  51.457 -14.897  1.00  0.00              
ATOM   1199  OE1 GLU A  72      44.914  51.726 -13.721  1.00  0.00              
ATOM   1200  OE2 GLU A  72      43.982  51.431 -15.605  1.00  0.00              
ATOM   1201  H   GLU A  72      48.343  49.220 -14.714  1.00  0.00              
ATOM   1202  HA  GLU A  72      48.938  51.684 -16.083  1.00  0.00              
ATOM   1203 1HB  GLU A  72      47.288  51.017 -13.647  1.00  0.00              
ATOM   1204 2HB  GLU A  72      47.421  52.660 -14.320  1.00  0.00              
ATOM   1205 1HG  GLU A  72      46.355  51.878 -16.452  1.00  0.00              
ATOM   1206 2HG  GLU A  72      46.466  50.235 -15.781  1.00  0.00              
ATOM   1207  N   GLU A  73      50.244  51.319 -13.108  1.00  0.00              
ATOM   1208  CA  GLU A  73      51.274  51.845 -12.220  1.00  0.00              
ATOM   1209  C   GLU A  73      52.633  51.873 -12.908  1.00  0.00              
ATOM   1210  O   GLU A  73      53.421  52.797 -12.708  1.00  0.00              
ATOM   1211  CB  GLU A  73      51.351  51.014 -10.938  1.00  0.00              
ATOM   1212  CG  GLU A  73      50.159  51.183 -10.006  1.00  0.00              
ATOM   1213  CD  GLU A  73      49.980  52.621  -9.605  1.00  0.00              
ATOM   1214  OE1 GLU A  73      50.935  53.221  -9.174  1.00  0.00              
ATOM   1215  OE2 GLU A  73      48.919  53.152  -9.833  1.00  0.00              
ATOM   1216  H   GLU A  73      49.792  50.447 -12.875  1.00  0.00              
ATOM   1217  HA  GLU A  73      51.040  52.876 -11.953  1.00  0.00              
ATOM   1218 1HB  GLU A  73      51.429  49.969 -11.240  1.00  0.00              
ATOM   1219 2HB  GLU A  73      52.262  51.312 -10.419  1.00  0.00              
ATOM   1220 1HG  GLU A  73      49.226  50.804 -10.422  1.00  0.00              
ATOM   1221 2HG  GLU A  73      50.432  50.594  -9.132  1.00  0.00              
ATOM   1222  N   VAL A  74      52.900  50.856 -13.720  1.00  0.00              
ATOM   1223  CA  VAL A  74      54.114  50.819 -14.527  1.00  0.00              
ATOM   1224  C   VAL A  74      54.136  51.955 -15.541  1.00  0.00              
ATOM   1225  O   VAL A  74      55.168  52.592 -15.753  1.00  0.00              
ATOM   1226  CB  VAL A  74      54.257  49.477 -15.270  1.00  0.00              
ATOM   1227  CG1 VAL A  74      55.392  49.547 -16.282  1.00  0.00              
ATOM   1228  CG2 VAL A  74      54.495  48.344 -14.284  1.00  0.00              
ATOM   1229  H   VAL A  74      52.247  50.088 -13.778  1.00  0.00              
ATOM   1230  HA  VAL A  74      55.003  50.974 -13.915  1.00  0.00              
ATOM   1231  HB  VAL A  74      53.323  49.257 -15.787  1.00  0.00              
ATOM   1232 1HG1 VAL A  74      55.479  48.591 -16.798  1.00  0.00              
ATOM   1233 2HG1 VAL A  74      55.184  50.333 -17.008  1.00  0.00              
ATOM   1234 3HG1 VAL A  74      56.326  49.767 -15.766  1.00  0.00              
ATOM   1235 1HG2 VAL A  74      54.593  47.404 -14.826  1.00  0.00              
ATOM   1236 2HG2 VAL A  74      55.409  48.537 -13.722  1.00  0.00              
ATOM   1237 3HG2 VAL A  74      53.652  48.279 -13.595  1.00  0.00              
ATOM   1238  N   GLU A  75      52.990  52.204 -16.167  1.00  0.00              
ATOM   1239  CA  GLU A  75      52.859  53.305 -17.114  1.00  0.00              
ATOM   1240  C   GLU A  75      53.090  54.648 -16.432  1.00  0.00              
ATOM   1241  O   GLU A  75      53.681  55.557 -17.016  1.00  0.00              
ATOM   1242  CB  GLU A  75      51.478  53.282 -17.774  1.00  0.00              
ATOM   1243  CG  GLU A  75      51.275  52.147 -18.767  1.00  0.00              
ATOM   1244  CD  GLU A  75      49.848  52.080 -19.236  1.00  0.00              
ATOM   1245  OE1 GLU A  75      49.044  52.832 -18.740  1.00  0.00              
ATOM   1246  OE2 GLU A  75      49.583  51.356 -20.167  1.00  0.00              
ATOM   1247  H   GLU A  75      52.191  51.616 -15.983  1.00  0.00              
ATOM   1248  HA  GLU A  75      53.618  53.218 -17.891  1.00  0.00              
ATOM   1249 1HB  GLU A  75      50.744  53.198 -16.973  1.00  0.00              
ATOM   1250 2HB  GLU A  75      51.352  54.237 -18.284  1.00  0.00              
ATOM   1251 1HG  GLU A  75      51.938  52.203 -19.631  1.00  0.00              
ATOM   1252 2HG  GLU A  75      51.510  51.255 -18.188  1.00  0.00              
ATOM   1253  N   LYS A  76      52.623  54.766 -15.195  1.00  0.00              
ATOM   1254  CA  LYS A  76      52.858  55.964 -14.398  1.00  0.00              
ATOM   1255  C   LYS A  76      54.343  56.159 -14.122  1.00  0.00              
ATOM   1256  O   LYS A  76      54.855  57.277 -14.187  1.00  0.00              
ATOM   1257  CB  LYS A  76      52.084  55.892 -13.080  1.00  0.00              
ATOM   1258  CG  LYS A  76      50.575  56.030 -13.229  1.00  0.00              
ATOM   1259  CD  LYS A  76      49.870  55.866 -11.891  1.00  0.00              
ATOM   1260  CE  LYS A  76      48.357  55.862 -12.058  1.00  0.00              
ATOM   1261  NZ  LYS A  76      47.655  55.640 -10.765  1.00  0.00              
ATOM   1262  H   LYS A  76      52.090  54.006 -14.795  1.00  0.00              
ATOM   1263  HA  LYS A  76      52.526  56.845 -14.948  1.00  0.00              
ATOM   1264 1HB  LYS A  76      52.317  54.929 -12.625  1.00  0.00              
ATOM   1265 2HB  LYS A  76      52.460  56.693 -12.444  1.00  0.00              
ATOM   1266 1HG  LYS A  76      50.356  57.017 -13.638  1.00  0.00              
ATOM   1267 2HG  LYS A  76      50.224  55.265 -13.921  1.00  0.00              
ATOM   1268 1HD  LYS A  76      50.189  54.924 -11.443  1.00  0.00              
ATOM   1269 2HD  LYS A  76      50.160  56.692 -11.242  1.00  0.00              
ATOM   1270 1HE  LYS A  76      48.057  56.822 -12.474  1.00  0.00              
ATOM   1271 2HE  LYS A  76      48.093  55.067 -12.755  1.00  0.00              
ATOM   1272 1HZ  LYS A  76      46.657  55.644 -10.920  1.00  0.00              
ATOM   1273 2HZ  LYS A  76      47.933  54.748 -10.379  1.00  0.00              
ATOM   1274 3HZ  LYS A  76      47.899  56.377 -10.119  1.00  0.00              
ATOM   1275  N   LEU A  77      55.032  55.065 -13.815  1.00  0.00              
ATOM   1276  CA  LEU A  77      56.468  55.108 -13.566  1.00  0.00              
ATOM   1277  C   LEU A  77      57.232  55.522 -14.817  1.00  0.00              
ATOM   1278  O   LEU A  77      58.211  56.264 -14.741  1.00  0.00              
ATOM   1279  CB  LEU A  77      56.960  53.744 -13.066  1.00  0.00              
ATOM   1280  CG  LEU A  77      56.495  53.359 -11.656  1.00  0.00              
ATOM   1281  CD1 LEU A  77      56.860  51.910 -11.363  1.00  0.00              
ATOM   1282  CD2 LEU A  77      57.132  54.292 -10.637  1.00  0.00              
ATOM   1283  H   LEU A  77      54.548  54.181 -13.752  1.00  0.00              
ATOM   1284  HA  LEU A  77      56.684  55.861 -12.808  1.00  0.00              
ATOM   1285 1HB  LEU A  77      56.484  53.102 -13.805  1.00  0.00              
ATOM   1286 2HB  LEU A  77      58.043  53.651 -13.148  1.00  0.00              
ATOM   1287  HG  LEU A  77      55.416  53.511 -11.618  1.00  0.00              
ATOM   1288 1HD1 LEU A  77      56.525  51.645 -10.360  1.00  0.00              
ATOM   1289 2HD1 LEU A  77      56.374  51.258 -12.090  1.00  0.00              
ATOM   1290 3HD1 LEU A  77      57.940  51.787 -11.429  1.00  0.00              
ATOM   1291 1HD2 LEU A  77      56.799  54.017  -9.635  1.00  0.00              
ATOM   1292 2HD2 LEU A  77      58.217  54.209 -10.695  1.00  0.00              
ATOM   1293 3HD2 LEU A  77      56.835  55.319 -10.848  1.00  0.00              
ATOM   1294  N   GLN A  78      56.779  55.036 -15.968  1.00  0.00              
ATOM   1295  CA  GLN A  78      57.377  55.408 -17.244  1.00  0.00              
ATOM   1296  C   GLN A  78      57.177  56.890 -17.536  1.00  0.00              
ATOM   1297  O   GLN A  78      58.071  57.555 -18.060  1.00  0.00              
ATOM   1298  CB  GLN A  78      56.779  54.573 -18.380  1.00  0.00              
ATOM   1299  CG  GLN A  78      57.223  53.120 -18.385  1.00  0.00              
ATOM   1300  CD  GLN A  78      56.496  52.296 -19.431  1.00  0.00              
ATOM   1301  OE1 GLN A  78      55.582  52.785 -20.100  1.00  0.00              
ATOM   1302  NE2 GLN A  78      56.897  51.038 -19.575  1.00  0.00              
ATOM   1303  H   GLN A  78      56.001  54.393 -15.958  1.00  0.00              
ATOM   1304  HA  GLN A  78      58.454  55.242 -17.205  1.00  0.00              
ATOM   1305 1HB  GLN A  78      55.696  54.628 -18.274  1.00  0.00              
ATOM   1306 2HB  GLN A  78      57.077  55.052 -19.313  1.00  0.00              
ATOM   1307 1HG  GLN A  78      58.272  52.824 -18.394  1.00  0.00              
ATOM   1308 2HG  GLN A  78      56.793  52.895 -17.408  1.00  0.00              
ATOM   1309 1HE2 GLN A  78      56.454  50.446 -20.250  1.00  0.00              
ATOM   1310 2HE2 GLN A  78      57.641  50.682 -19.010  1.00  0.00              
ATOM   1311  N   GLN A  79      56.000  57.401 -17.192  1.00  0.00              
ATOM   1312  CA  GLN A  79      55.711  58.823 -17.338  1.00  0.00              
ATOM   1313  C   GLN A  79      56.600  59.662 -16.429  1.00  0.00              
ATOM   1314  O   GLN A  79      57.076  60.727 -16.822  1.00  0.00              
ATOM   1315  CB  GLN A  79      54.239  59.105 -17.025  1.00  0.00              
ATOM   1316  CG  GLN A  79      53.820  60.548 -17.251  1.00  0.00              
ATOM   1317  CD  GLN A  79      53.938  60.963 -18.705  1.00  0.00              
ATOM   1318  OE1 GLN A  79      53.510  60.239 -19.609  1.00  0.00              
ATOM   1319  NE2 GLN A  79      54.523  62.132 -18.940  1.00  0.00              
ATOM   1320  H   GLN A  79      55.288  56.790 -16.821  1.00  0.00              
ATOM   1321  HA  GLN A  79      55.927  59.137 -18.359  1.00  0.00              
ATOM   1322 1HB  GLN A  79      53.649  58.445 -17.661  1.00  0.00              
ATOM   1323 2HB  GLN A  79      54.083  58.836 -15.980  1.00  0.00              
ATOM   1324 1HG  GLN A  79      52.891  60.960 -16.859  1.00  0.00              
ATOM   1325 2HG  GLN A  79      54.663  60.970 -16.702  1.00  0.00              
ATOM   1326 1HE2 GLN A  79      54.630  62.459 -19.880  1.00  0.00              
ATOM   1327 2HE2 GLN A  79      54.857  62.687 -18.178  1.00  0.00              
ATOM   1328  N   LYS A  80      56.820  59.176 -15.213  1.00  0.00              
ATOM   1329  CA  LYS A  80      57.699  59.851 -14.265  1.00  0.00              
ATOM   1330  C   LYS A  80      59.133  59.893 -14.777  1.00  0.00              
ATOM   1331  O   LYS A  80      59.825  60.901 -14.632  1.00  0.00              
ATOM   1332  CB  LYS A  80      57.647  59.162 -12.901  1.00  0.00              
ATOM   1333  CG  LYS A  80      56.340  59.359 -12.145  1.00  0.00              
ATOM   1334  CD  LYS A  80      56.331  58.577 -10.841  1.00  0.00              
ATOM   1335  CE  LYS A  80      55.002  58.723 -10.115  1.00  0.00              
ATOM   1336  NZ  LYS A  80      54.974  57.952  -8.843  1.00  0.00              
ATOM   1337  H   LYS A  80      56.368  58.316 -14.937  1.00  0.00              
ATOM   1338  HA  LYS A  80      57.382  60.888 -14.143  1.00  0.00              
ATOM   1339 1HB  LYS A  80      57.808  58.097 -13.075  1.00  0.00              
ATOM   1340 2HB  LYS A  80      58.472  59.560 -12.309  1.00  0.00              
ATOM   1341 1HG  LYS A  80      56.221  60.422 -11.933  1.00  0.00              
ATOM   1342 2HG  LYS A  80      55.520  59.022 -12.778  1.00  0.00              
ATOM   1343 1HD  LYS A  80      56.509  57.524 -11.066  1.00  0.00              
ATOM   1344 2HD  LYS A  80      57.134  58.951 -10.205  1.00  0.00              
ATOM   1345 1HE  LYS A  80      54.844  59.780  -9.902  1.00  0.00              
ATOM   1346 2HE  LYS A  80      54.212  58.364 -10.774  1.00  0.00              
ATOM   1347 1HZ  LYS A  80      54.078  58.075  -8.394  1.00  0.00              
ATOM   1348 2HZ  LYS A  80      55.120  56.971  -9.040  1.00  0.00              
ATOM   1349 3HZ  LYS A  80      55.706  58.284  -8.231  1.00  0.00              
ATOM   1350  N   ILE A  81      59.574  58.793 -15.376  1.00  0.00              
ATOM   1351  CA  ILE A  81      60.898  58.729 -15.984  1.00  0.00              
ATOM   1352  C   ILE A  81      61.030  59.733 -17.122  1.00  0.00              
ATOM   1353  O   ILE A  81      62.046  60.417 -17.246  1.00  0.00              
ATOM   1354  CB  ILE A  81      61.208  57.319 -16.518  1.00  0.00              
ATOM   1355  CG1 ILE A  81      61.372  56.333 -15.358  1.00  0.00              
ATOM   1356  CG2 ILE A  81      62.459  57.341 -17.383  1.00  0.00              
ATOM   1357  CD1 ILE A  81      61.376  54.883 -15.785  1.00  0.00              
ATOM   1358  H   ILE A  81      58.978  57.978 -15.411  1.00  0.00              
ATOM   1359  HA  ILE A  81      61.664  59.022 -15.267  1.00  0.00              
ATOM   1360  HB  ILE A  81      60.363  56.969 -17.110  1.00  0.00              
ATOM   1361 1HG1 ILE A  81      62.313  56.569 -14.862  1.00  0.00              
ATOM   1362 2HG1 ILE A  81      60.546  56.506 -14.668  1.00  0.00              
ATOM   1363 1HG2 ILE A  81      62.664  56.336 -17.751  1.00  0.00              
ATOM   1364 2HG2 ILE A  81      62.306  58.012 -18.227  1.00  0.00              
ATOM   1365 3HG2 ILE A  81      63.305  57.689 -16.791  1.00  0.00              
ATOM   1366 1HD1 ILE A  81      61.496  54.245 -14.909  1.00  0.00              
ATOM   1367 2HD1 ILE A  81      60.434  54.646 -16.280  1.00  0.00              
ATOM   1368 3HD1 ILE A  81      62.202  54.709 -16.474  1.00  0.00              
ATOM   1369  N   ARG A  82      59.996  59.818 -17.952  1.00  0.00              
ATOM   1370  CA  ARG A  82      59.979  60.764 -19.062  1.00  0.00              
ATOM   1371  C   ARG A  82      60.007  62.202 -18.561  1.00  0.00              
ATOM   1372  O   ARG A  82      60.646  63.066 -19.160  1.00  0.00              
ATOM   1373  CB  ARG A  82      58.808  60.524 -20.003  1.00  0.00              
ATOM   1374  CG  ARG A  82      58.920  59.271 -20.857  1.00  0.00              
ATOM   1375  CD  ARG A  82      57.724  58.991 -21.693  1.00  0.00              
ATOM   1376  NE  ARG A  82      57.828  57.794 -22.512  1.00  0.00              
ATOM   1377  CZ  ARG A  82      56.841  57.313 -23.293  1.00  0.00              
ATOM   1378  NH1 ARG A  82      55.665  57.899 -23.336  1.00  0.00              
ATOM   1379  NH2 ARG A  82      57.079  56.221 -23.998  1.00  0.00              
ATOM   1380  H   ARG A  82      59.200  59.212 -17.811  1.00  0.00              
ATOM   1381  HA  ARG A  82      60.873  60.631 -19.673  1.00  0.00              
ATOM   1382 1HB  ARG A  82      57.912  60.461 -19.387  1.00  0.00              
ATOM   1383 2HB  ARG A  82      58.740  61.396 -20.654  1.00  0.00              
ATOM   1384 1HG  ARG A  82      59.776  59.379 -21.522  1.00  0.00              
ATOM   1385 2HG  ARG A  82      59.077  58.416 -20.198  1.00  0.00              
ATOM   1386 1HD  ARG A  82      56.859  58.866 -21.042  1.00  0.00              
ATOM   1387 2HD  ARG A  82      57.556  59.833 -22.364  1.00  0.00              
ATOM   1388  HE  ARG A  82      58.607  57.160 -22.630  1.00  0.00              
ATOM   1389 1HH1 ARG A  82      55.494  58.723 -22.777  1.00  0.00              
ATOM   1390 2HH1 ARG A  82      54.939  57.522 -23.927  1.00  0.00              
ATOM   1391 1HH2 ARG A  82      57.984  55.773 -23.940  1.00  0.00              
ATOM   1392 2HH2 ARG A  82      56.357  55.839 -24.591  1.00  0.00              
ATOM   1393  N   ARG A  83      59.309  62.452 -17.458  1.00  0.00              
ATOM   1394  CA  ARG A  83      59.304  63.771 -16.838  1.00  0.00              
ATOM   1395  C   ARG A  83      60.686  64.139 -16.314  1.00  0.00              
ATOM   1396  O   ARG A  83      61.111  65.291 -16.409  1.00  0.00              
ATOM   1397  CB  ARG A  83      58.246  63.890 -15.751  1.00  0.00              
ATOM   1398  CG  ARG A  83      56.813  63.948 -16.256  1.00  0.00              
ATOM   1399  CD  ARG A  83      55.784  63.910 -15.185  1.00  0.00              
ATOM   1400  NE  ARG A  83      54.413  63.950 -15.666  1.00  0.00              
ATOM   1401  CZ  ARG A  83      53.323  63.848 -14.880  1.00  0.00              
ATOM   1402  NH1 ARG A  83      53.438  63.661 -13.584  1.00  0.00              
ATOM   1403  NH2 ARG A  83      52.133  63.916 -15.450  1.00  0.00              
ATOM   1404  H   ARG A  83      58.768  61.709 -17.039  1.00  0.00              
ATOM   1405  HA  ARG A  83      59.042  64.527 -17.579  1.00  0.00              
ATOM   1406 1HB  ARG A  83      58.363  63.027 -15.097  1.00  0.00              
ATOM   1407 2HB  ARG A  83      58.466  64.800 -15.192  1.00  0.00              
ATOM   1408 1HG  ARG A  83      56.680  64.873 -16.817  1.00  0.00              
ATOM   1409 2HG  ARG A  83      56.644  63.096 -16.915  1.00  0.00              
ATOM   1410 1HD  ARG A  83      55.903  62.990 -14.613  1.00  0.00              
ATOM   1411 2HD  ARG A  83      55.926  64.767 -14.528  1.00  0.00              
ATOM   1412  HE  ARG A  83      54.063  64.056 -16.609  1.00  0.00              
ATOM   1413 1HH1 ARG A  83      54.355  63.593 -13.165  1.00  0.00              
ATOM   1414 2HH1 ARG A  83      52.610  63.586 -13.012  1.00  0.00              
ATOM   1415 1HH2 ARG A  83      52.062  64.042 -16.451  1.00  0.00              
ATOM   1416 2HH2 ARG A  83      51.301  63.841 -14.885  1.00  0.00              
ATOM   1417  N   ILE A  84      61.384  63.154 -15.759  1.00  0.00              
ATOM   1418  CA  ILE A  84      62.760  63.345 -15.316  1.00  0.00              
ATOM   1419  C   ILE A  84      63.677  63.669 -16.489  1.00  0.00              
ATOM   1420  O   ILE A  84      64.525  64.557 -16.400  1.00  0.00              
ATOM   1421  CB  ILE A  84      63.297  62.101 -14.586  1.00  0.00              
ATOM   1422  CG1 ILE A  84      62.576  61.915 -13.248  1.00  0.00              
ATOM   1423  CG2 ILE A  84      64.798  62.215 -14.373  1.00  0.00              
ATOM   1424  CD1 ILE A  84      62.817  60.568 -12.606  1.00  0.00              
ATOM   1425  H   ILE A  84      60.951  62.249 -15.642  1.00  0.00              
ATOM   1426  HA  ILE A  84      62.835  64.211 -14.660  1.00  0.00              
ATOM   1427  HB  ILE A  84      63.080  61.217 -15.184  1.00  0.00              
ATOM   1428 1HG1 ILE A  84      62.923  62.703 -12.580  1.00  0.00              
ATOM   1429 2HG1 ILE A  84      61.509  62.042 -13.434  1.00  0.00              
ATOM   1430 1HG2 ILE A  84      65.161  61.327 -13.855  1.00  0.00              
ATOM   1431 2HG2 ILE A  84      65.297  62.300 -15.338  1.00  0.00              
ATOM   1432 3HG2 ILE A  84      65.016  63.099 -13.774  1.00  0.00              
ATOM   1433 1HD1 ILE A  84      62.274  60.511 -11.662  1.00  0.00              
ATOM   1434 2HD1 ILE A  84      62.469  59.778 -13.273  1.00  0.00              
ATOM   1435 3HD1 ILE A  84      63.882  60.439 -12.418  1.00  0.00              
ATOM   1436  N   LEU A  85      63.501  62.943 -17.588  1.00  0.00              
ATOM   1437  CA  LEU A  85      64.304  63.160 -18.786  1.00  0.00              
ATOM   1438  C   LEU A  85      64.090  64.561 -19.346  1.00  0.00              
ATOM   1439  O   LEU A  85      65.031  65.206 -19.807  1.00  0.00              
ATOM   1440  CB  LEU A  85      63.969  62.105 -19.847  1.00  0.00              
ATOM   1441  CG  LEU A  85      64.417  60.677 -19.511  1.00  0.00              
ATOM   1442  CD1 LEU A  85      63.845  59.697 -20.527  1.00  0.00              
ATOM   1443  CD2 LEU A  85      65.937  60.611 -19.495  1.00  0.00              
ATOM   1444  H   LEU A  85      62.794  62.222 -17.594  1.00  0.00              
ATOM   1445  HA  LEU A  85      65.361  63.086 -18.535  1.00  0.00              
ATOM   1446 1HB  LEU A  85      62.882  62.170 -19.825  1.00  0.00              
ATOM   1447 2HB  LEU A  85      64.330  62.395 -20.834  1.00  0.00              
ATOM   1448  HG  LEU A  85      64.062  60.454 -18.504  1.00  0.00              
ATOM   1449 1HD1 LEU A  85      64.168  58.686 -20.281  1.00  0.00              
ATOM   1450 2HD1 LEU A  85      62.756  59.745 -20.505  1.00  0.00              
ATOM   1451 3HD1 LEU A  85      64.200  59.958 -21.524  1.00  0.00              
ATOM   1452 1HD2 LEU A  85      66.253  59.595 -19.255  1.00  0.00              
ATOM   1453 2HD2 LEU A  85      66.324  60.891 -20.475  1.00  0.00              
ATOM   1454 3HD2 LEU A  85      66.323  61.298 -18.742  1.00  0.00              
ATOM   1455  N   GLN A  86      62.846  65.026 -19.303  1.00  0.00              
ATOM   1456  CA  GLN A  86      62.519  66.380 -19.735  1.00  0.00              
ATOM   1457  C   GLN A  86      63.175  67.419 -18.835  1.00  0.00              
ATOM   1458  O   GLN A  86      63.668  68.442 -19.309  1.00  0.00              
ATOM   1459  CB  GLN A  86      61.002  66.588 -19.744  1.00  0.00              
ATOM   1460  CG  GLN A  86      60.283  65.881 -20.880  1.00  0.00              
ATOM   1461  CD  GLN A  86      58.774  65.976 -20.759  1.00  0.00              
ATOM   1462  OE1 GLN A  86      58.249  66.505 -19.776  1.00  0.00              
ATOM   1463  NE2 GLN A  86      58.068  65.458 -21.757  1.00  0.00              
ATOM   1464  H   GLN A  86      62.108  64.427 -18.962  1.00  0.00              
ATOM   1465  HA  GLN A  86      62.910  66.547 -20.738  1.00  0.00              
ATOM   1466 1HB  GLN A  86      60.628  66.222 -18.787  1.00  0.00              
ATOM   1467 2HB  GLN A  86      60.832  67.662 -19.813  1.00  0.00              
ATOM   1468 1HG  GLN A  86      60.545  66.031 -21.927  1.00  0.00              
ATOM   1469 2HG  GLN A  86      60.592  64.882 -20.570  1.00  0.00              
ATOM   1470 1HE2 GLN A  86      57.067  65.491 -21.732  1.00  0.00              
ATOM   1471 2HE2 GLN A  86      58.534  65.036 -22.535  1.00  0.00              
ATOM   1472  N   ALA A  87      63.176  67.151 -17.533  1.00  0.00              
ATOM   1473  CA  ALA A  87      63.830  68.029 -16.571  1.00  0.00              
ATOM   1474  C   ALA A  87      65.326  68.129 -16.843  1.00  0.00              
ATOM   1475  O   ALA A  87      65.914  69.205 -16.743  1.00  0.00              
ATOM   1476  CB  ALA A  87      63.577  67.542 -15.152  1.00  0.00              
ATOM   1477  H   ALA A  87      62.713  66.316 -17.202  1.00  0.00              
ATOM   1478  HA  ALA A  87      63.414  69.031 -16.674  1.00  0.00              
ATOM   1479 1HB  ALA A  87      64.072  68.209 -14.445  1.00  0.00              
ATOM   1480 2HB  ALA A  87      62.505  67.535 -14.954  1.00  0.00              
ATOM   1481 3HB  ALA A  87      63.974  66.534 -15.037  1.00  0.00              
ATOM   1482  N   VAL A  88      65.936  67.000 -17.187  1.00  0.00              
ATOM   1483  CA  VAL A  88      67.351  66.969 -17.535  1.00  0.00              
ATOM   1484  C   VAL A  88      67.625  67.774 -18.799  1.00  0.00              
ATOM   1485  O   VAL A  88      68.622  68.490 -18.887  1.00  0.00              
ATOM   1486  CB  VAL A  88      67.852  65.527 -17.738  1.00  0.00              
ATOM   1487  CG1 VAL A  88      69.257  65.528 -18.322  1.00  0.00              
ATOM   1488  CG2 VAL A  88      67.824  64.763 -16.423  1.00  0.00              
ATOM   1489  H   VAL A  88      65.405  66.140 -17.208  1.00  0.00              
ATOM   1490  HA  VAL A  88      67.960  67.443 -16.765  1.00  0.00              
ATOM   1491  HB  VAL A  88      67.176  65.009 -18.419  1.00  0.00              
ATOM   1492 1HG1 VAL A  88      69.595  64.501 -18.459  1.00  0.00              
ATOM   1493 2HG1 VAL A  88      69.251  66.039 -19.285  1.00  0.00              
ATOM   1494 3HG1 VAL A  88      69.934  66.044 -17.641  1.00  0.00              
ATOM   1495 1HG2 VAL A  88      68.180  63.746 -16.585  1.00  0.00              
ATOM   1496 2HG2 VAL A  88      68.468  65.263 -15.699  1.00  0.00              
ATOM   1497 3HG2 VAL A  88      66.803  64.732 -16.041  1.00  0.00              
ATOM   1498  N   ARG A  89      66.733  67.651 -19.777  1.00  0.00              
ATOM   1499  CA  ARG A  89      66.844  68.414 -21.015  1.00  0.00              
ATOM   1500  C   ARG A  89      66.724  69.910 -20.752  1.00  0.00              
ATOM   1501  O   ARG A  89      67.425  70.716 -21.364  1.00  0.00              
ATOM   1502  CB  ARG A  89      65.845  67.952 -22.065  1.00  0.00              
ATOM   1503  CG  ARG A  89      66.140  66.590 -22.672  1.00  0.00              
ATOM   1504  CD  ARG A  89      65.087  66.089 -23.594  1.00  0.00              
ATOM   1505  NE  ARG A  89      65.359  64.779 -24.164  1.00  0.00              
ATOM   1506  CZ  ARG A  89      64.510  64.101 -24.961  1.00  0.00              
ATOM   1507  NH1 ARG A  89      63.324  64.585 -25.255  1.00  0.00              
ATOM   1508  NH2 ARG A  89      64.893  62.923 -25.421  1.00  0.00              
ATOM   1509  H   ARG A  89      65.959  67.013 -19.660  1.00  0.00              
ATOM   1510  HA  ARG A  89      67.826  68.255 -21.460  1.00  0.00              
ATOM   1511 1HB  ARG A  89      64.867  67.928 -21.586  1.00  0.00              
ATOM   1512 2HB  ARG A  89      65.843  68.704 -22.855  1.00  0.00              
ATOM   1513 1HG  ARG A  89      67.073  66.654 -23.232  1.00  0.00              
ATOM   1514 2HG  ARG A  89      66.250  65.867 -21.864  1.00  0.00              
ATOM   1515 1HD  ARG A  89      64.145  66.020 -23.051  1.00  0.00              
ATOM   1516 2HD  ARG A  89      64.979  66.790 -24.421  1.00  0.00              
ATOM   1517  HE  ARG A  89      66.176  64.191 -24.067  1.00  0.00              
ATOM   1518 1HH1 ARG A  89      63.039  65.479 -24.880  1.00  0.00              
ATOM   1519 2HH1 ARG A  89      62.703  64.061 -25.854  1.00  0.00              
ATOM   1520 1HH2 ARG A  89      65.802  62.557 -25.171  1.00  0.00              
ATOM   1521 2HH2 ARG A  89      64.277  62.394 -26.020  1.00  0.00              
ATOM   1522  N   GLU A  90      65.832  70.276 -19.837  1.00  0.00              
ATOM   1523  CA  GLU A  90      65.671  71.669 -19.438  1.00  0.00              
ATOM   1524  C   GLU A  90      66.918  72.188 -18.735  1.00  0.00              
ATOM   1525  O   GLU A  90      67.306  73.343 -18.910  1.00  0.00              
ATOM   1526  CB  GLU A  90      64.450  71.828 -18.529  1.00  0.00              
ATOM   1527  CG  GLU A  90      63.113  71.688 -19.242  1.00  0.00              
ATOM   1528  CD  GLU A  90      61.972  71.657 -18.263  1.00  0.00              
ATOM   1529  OE1 GLU A  90      62.227  71.663 -17.083  1.00  0.00              
ATOM   1530  OE2 GLU A  90      60.846  71.741 -18.691  1.00  0.00              
ATOM   1531  H   GLU A  90      65.250  69.570 -19.408  1.00  0.00              
ATOM   1532  HA  GLU A  90      65.531  72.293 -20.322  1.00  0.00              
ATOM   1533 1HB  GLU A  90      64.529  71.065 -17.754  1.00  0.00              
ATOM   1534 2HB  GLU A  90      64.518  72.816 -18.075  1.00  0.00              
ATOM   1535 1HG  GLU A  90      62.933  72.466 -19.983  1.00  0.00              
ATOM   1536 2HG  GLU A  90      63.188  70.723 -19.741  1.00  0.00              
ATOM   1537  N   ARG A  91      67.544  71.328 -17.939  1.00  0.00              
ATOM   1538  CA  ARG A  91      68.796  71.669 -17.275  1.00  0.00              
ATOM   1539  C   ARG A  91      69.914  71.888 -18.287  1.00  0.00              
ATOM   1540  O   ARG A  91      70.759  72.766 -18.112  1.00  0.00              
ATOM   1541  CB  ARG A  91      69.189  70.640 -16.225  1.00  0.00              
ATOM   1542  CG  ARG A  91      68.339  70.657 -14.965  1.00  0.00              
ATOM   1543  CD  ARG A  91      68.651  69.569 -14.002  1.00  0.00              
ATOM   1544  NE  ARG A  91      67.841  69.583 -12.795  1.00  0.00              
ATOM   1545  CZ  ARG A  91      67.900  68.651 -11.823  1.00  0.00              
ATOM   1546  NH1 ARG A  91      68.699  67.613 -11.928  1.00  0.00              
ATOM   1547  NH2 ARG A  91      67.114  68.796 -10.771  1.00  0.00              
ATOM   1548  H   ARG A  91      67.142  70.413 -17.790  1.00  0.00              
ATOM   1549  HA  ARG A  91      68.682  72.608 -16.731  1.00  0.00              
ATOM   1550 1HB  ARG A  91      69.115  69.661 -16.696  1.00  0.00              
ATOM   1551 2HB  ARG A  91      70.228  70.838 -15.960  1.00  0.00              
ATOM   1552 1HG  ARG A  91      68.491  71.609 -14.456  1.00  0.00              
ATOM   1553 2HG  ARG A  91      67.292  70.561 -15.252  1.00  0.00              
ATOM   1554 1HD  ARG A  91      68.493  68.608 -14.490  1.00  0.00              
ATOM   1555 2HD  ARG A  91      69.693  69.654 -13.697  1.00  0.00              
ATOM   1556  HE  ARG A  91      67.140  70.248 -12.496  1.00  0.00              
ATOM   1557 1HH1 ARG A  91      69.281  67.507 -12.748  1.00  0.00              
ATOM   1558 2HH1 ARG A  91      68.729  66.925 -11.189  1.00  0.00              
ATOM   1559 1HH2 ARG A  91      66.492  69.591 -10.714  1.00  0.00              
ATOM   1560 2HH2 ARG A  91      67.138  68.112 -10.029  1.00  0.00              
ATOM   1561  N   HIS A  92      69.913  71.085 -19.345  1.00  0.00              
ATOM   1562  CA  HIS A  92      70.880  71.240 -20.426  1.00  0.00              
ATOM   1563  C   HIS A  92      70.675  72.557 -21.163  1.00  0.00              
ATOM   1564  O   HIS A  92      71.638  73.220 -21.549  1.00  0.00              
ATOM   1565  CB  HIS A  92      70.785  70.069 -21.409  1.00  0.00              
ATOM   1566  CG  HIS A  92      71.304  68.777 -20.858  1.00  0.00              
ATOM   1567  ND1 HIS A  92      71.069  67.561 -21.466  1.00  0.00              
ATOM   1568  CD2 HIS A  92      72.044  68.511 -19.756  1.00  0.00              
ATOM   1569  CE1 HIS A  92      71.644  66.602 -20.761  1.00  0.00              
ATOM   1570  NE2 HIS A  92      72.241  67.152 -19.719  1.00  0.00              
ATOM   1571  H   HIS A  92      69.225  70.348 -19.403  1.00  0.00              
ATOM   1572  HA  HIS A  92      71.888  71.269 -20.013  1.00  0.00              
ATOM   1573 1HB  HIS A  92      69.745  69.893 -21.686  1.00  0.00              
ATOM   1574 2HB  HIS A  92      71.367  70.283 -22.304  1.00  0.00              
ATOM   1575  HD2 HIS A  92      72.463  69.145 -18.974  1.00  0.00              
ATOM   1576  HE1 HIS A  92      71.575  65.562 -21.078  1.00  0.00              
ATOM   1577  HE2 HIS A  92      72.761  66.661 -19.006  1.00  0.00              
ATOM   1578  N   LEU A  93      69.415  72.931 -21.357  1.00  0.00              
ATOM   1579  CA  LEU A  93      69.081  74.207 -21.977  1.00  0.00              
ATOM   1580  C   LEU A  93      69.544  75.376 -21.116  1.00  0.00              
ATOM   1581  O   LEU A  93      70.052  76.373 -21.628  1.00  0.00              
ATOM   1582  CB  LEU A  93      67.571  74.296 -22.230  1.00  0.00              
ATOM   1583  CG  LEU A  93      67.037  73.365 -23.326  1.00  0.00              
ATOM   1584  CD1 LEU A  93      65.514  73.383 -23.331  1.00  0.00              
ATOM   1585  CD2 LEU A  93      67.585  73.803 -24.676  1.00  0.00              
ATOM   1586  H   LEU A  93      68.669  72.315 -21.067  1.00  0.00              
ATOM   1587  HA  LEU A  93      69.604  74.299 -22.929  1.00  0.00              
ATOM   1588 1HB  LEU A  93      67.209  73.971 -21.256  1.00  0.00              
ATOM   1589 2HB  LEU A  93      67.251  75.321 -22.413  1.00  0.00              
ATOM   1590  HG  LEU A  93      67.421  72.366 -23.119  1.00  0.00              
ATOM   1591 1HD1 LEU A  93      65.144  72.719 -24.112  1.00  0.00              
ATOM   1592 2HD1 LEU A  93      65.144  73.044 -22.363  1.00  0.00              
ATOM   1593 3HD1 LEU A  93      65.163  74.397 -23.520  1.00  0.00              
ATOM   1594 1HD2 LEU A  93      67.206  73.140 -25.455  1.00  0.00              
ATOM   1595 2HD2 LEU A  93      67.270  74.825 -24.884  1.00  0.00              
ATOM   1596 3HD2 LEU A  93      68.674  73.755 -24.660  1.00  0.00              
ATOM   1597  N   ILE A  94      69.364  75.246 -19.806  1.00  0.00              
ATOM   1598  CA  ILE A  94      69.847  76.249 -18.864  1.00  0.00              
ATOM   1599  C   ILE A  94      71.364  76.370 -18.917  1.00  0.00              
ATOM   1600  O   ILE A  94      71.910  77.473 -18.894  1.00  0.00              
ATOM   1601  CB  ILE A  94      69.417  75.922 -17.422  1.00  0.00              
ATOM   1602  CG1 ILE A  94      67.902  76.072 -17.269  1.00  0.00              
ATOM   1603  CG2 ILE A  94      70.147  76.818 -16.434  1.00  0.00              
ATOM   1604  CD1 ILE A  94      67.356  75.488 -15.986  1.00  0.00              
ATOM   1605  H   ILE A  94      68.882  74.432 -19.454  1.00  0.00              
ATOM   1606  HA  ILE A  94      69.481  77.238 -19.135  1.00  0.00              
ATOM   1607  HB  ILE A  94      69.652  74.879 -17.209  1.00  0.00              
ATOM   1608 1HG1 ILE A  94      67.676  77.138 -17.308  1.00  0.00              
ATOM   1609 2HG1 ILE A  94      67.439  75.573 -18.121  1.00  0.00              
ATOM   1610 1HG2 ILE A  94      69.832  76.574 -15.419  1.00  0.00              
ATOM   1611 2HG2 ILE A  94      71.221  76.663 -16.526  1.00  0.00              
ATOM   1612 3HG2 ILE A  94      69.912  77.861 -16.645  1.00  0.00              
ATOM   1613 1HD1 ILE A  94      66.276  75.633 -15.949  1.00  0.00              
ATOM   1614 2HD1 ILE A  94      67.580  74.422 -15.946  1.00  0.00              
ATOM   1615 3HD1 ILE A  94      67.816  75.987 -15.134  1.00  0.00              
ATOM   1616  N   ARG A  95      72.042  75.229 -18.989  1.00  0.00              
ATOM   1617  CA  ARG A  95      73.497  75.206 -19.080  1.00  0.00              
ATOM   1618  C   ARG A  95      73.980  75.891 -20.352  1.00  0.00              
ATOM   1619  O   ARG A  95      74.975  76.616 -20.339  1.00  0.00              
ATOM   1620  CB  ARG A  95      74.058  73.797 -18.958  1.00  0.00              
ATOM   1621  CG  ARG A  95      73.972  73.193 -17.566  1.00  0.00              
ATOM   1622  CD  ARG A  95      74.354  71.759 -17.496  1.00  0.00              
ATOM   1623  NE  ARG A  95      74.251  71.172 -16.170  1.00  0.00              
ATOM   1624  CZ  ARG A  95      74.440  69.867 -15.894  1.00  0.00              
ATOM   1625  NH1 ARG A  95      74.705  69.004 -16.850  1.00  0.00              
ATOM   1626  NH2 ARG A  95      74.328  69.471 -14.638  1.00  0.00              
ATOM   1627  H   ARG A  95      71.536  74.355 -18.981  1.00  0.00              
ATOM   1628  HA  ARG A  95      73.927  75.762 -18.246  1.00  0.00              
ATOM   1629 1HB  ARG A  95      73.502  73.172 -19.656  1.00  0.00              
ATOM   1630 2HB  ARG A  95      75.102  73.844 -19.265  1.00  0.00              
ATOM   1631 1HG  ARG A  95      74.637  73.750 -16.904  1.00  0.00              
ATOM   1632 2HG  ARG A  95      72.945  73.285 -17.211  1.00  0.00              
ATOM   1633 1HD  ARG A  95      73.705  71.187 -18.158  1.00  0.00              
ATOM   1634 2HD  ARG A  95      75.388  71.652 -17.821  1.00  0.00              
ATOM   1635  HE  ARG A  95      74.033  71.612 -15.285  1.00  0.00              
ATOM   1636 1HH1 ARG A  95      74.769  69.319 -17.808  1.00  0.00              
ATOM   1637 2HH1 ARG A  95      74.843  68.030 -16.623  1.00  0.00              
ATOM   1638 1HH2 ARG A  95      74.106  70.145 -13.918  1.00  0.00              
ATOM   1639 2HH2 ARG A  95      74.464  68.499 -14.404  1.00  0.00              
ATOM   1640  N   SER A  96      73.269  75.657 -21.450  1.00  0.00              
ATOM   1641  CA  SER A  96      73.572  76.318 -22.714  1.00  0.00              
ATOM   1642  C   SER A  96      73.387  77.826 -22.605  1.00  0.00              
ATOM   1643  O   SER A  96      74.167  78.599 -23.162  1.00  0.00              
ATOM   1644  CB  SER A  96      72.698  75.758 -23.819  1.00  0.00              
ATOM   1645  OG  SER A  96      72.992  74.415 -24.092  1.00  0.00              
ATOM   1646  H   SER A  96      72.500  75.004 -21.409  1.00  0.00              
ATOM   1647  HA  SER A  96      74.570  76.093 -23.092  1.00  0.00              
ATOM   1648 1HB  SER A  96      71.656  75.837 -23.512  1.00  0.00              
ATOM   1649 2HB  SER A  96      72.856  76.346 -24.722  1.00  0.00              
ATOM   1650  HG  SER A  96      72.419  74.099 -24.795  1.00  0.00              
ATOM   1651  N   ARG A  97      72.351  78.239 -21.883  1.00  0.00              
ATOM   1652  CA  ARG A  97      72.101  79.655 -21.641  1.00  0.00              
ATOM   1653  C   ARG A  97      73.214  80.275 -20.805  1.00  0.00              
ATOM   1654  O   ARG A  97      73.583  81.432 -21.005  1.00  0.00              
ATOM   1655  CB  ARG A  97      70.735  79.899 -21.018  1.00  0.00              
ATOM   1656  CG  ARG A  97      69.555  79.620 -21.936  1.00  0.00              
ATOM   1657  CD  ARG A  97      68.229  79.708 -21.272  1.00  0.00              
ATOM   1658  NE  ARG A  97      67.102  79.391 -22.134  1.00  0.00              
ATOM   1659  CZ  ARG A  97      66.530  80.256 -22.995  1.00  0.00              
ATOM   1660  NH1 ARG A  97      66.950  81.499 -23.085  1.00  0.00              
ATOM   1661  NH2 ARG A  97      65.518  79.829 -23.730  1.00  0.00              
ATOM   1662  H   ARG A  97      71.719  77.555 -21.493  1.00  0.00              
ATOM   1663  HA  ARG A  97      72.088  80.195 -22.588  1.00  0.00              
ATOM   1664 1HB  ARG A  97      70.666  79.259 -20.140  1.00  0.00              
ATOM   1665 2HB  ARG A  97      70.709  80.944 -20.708  1.00  0.00              
ATOM   1666 1HG  ARG A  97      69.570  80.344 -22.751  1.00  0.00              
ATOM   1667 2HG  ARG A  97      69.663  78.614 -22.342  1.00  0.00              
ATOM   1668 1HD  ARG A  97      68.205  79.010 -20.435  1.00  0.00              
ATOM   1669 2HD  ARG A  97      68.084  80.722 -20.903  1.00  0.00              
ATOM   1670  HE  ARG A  97      66.587  78.526 -22.231  1.00  0.00              
ATOM   1671 1HH1 ARG A  97      67.713  81.815 -22.503  1.00  0.00              
ATOM   1672 2HH1 ARG A  97      66.508  82.132 -23.736  1.00  0.00              
ATOM   1673 1HH2 ARG A  97      65.196  78.875 -23.635  1.00  0.00              
ATOM   1674 2HH2 ARG A  97      65.072  80.456 -24.382  1.00  0.00              
ATOM   1675  N   GLU A  98      73.744  79.498 -19.866  1.00  0.00              
ATOM   1676  CA  GLU A  98      74.882  79.933 -19.065  1.00  0.00              
ATOM   1677  C   GLU A  98      76.130  80.098 -19.923  1.00  0.00              
ATOM   1678  O   GLU A  98      76.923  81.016 -19.713  1.00  0.00              
ATOM   1679  CB  GLU A  98      75.151  78.939 -17.933  1.00  0.00              
ATOM   1680  CG  GLU A  98      74.107  78.950 -16.825  1.00  0.00              
ATOM   1681  CD  GLU A  98      74.326  77.822 -15.856  1.00  0.00              
ATOM   1682  OE1 GLU A  98      75.200  77.023 -16.092  1.00  0.00              
ATOM   1683  OE2 GLU A  98      73.697  77.821 -14.824  1.00  0.00              
ATOM   1684  H   GLU A  98      73.349  78.583 -19.704  1.00  0.00              
ATOM   1685  HA  GLU A  98      74.675  80.911 -18.628  1.00  0.00              
ATOM   1686 1HB  GLU A  98      75.192  77.947 -18.383  1.00  0.00              
ATOM   1687 2HB  GLU A  98      76.126  79.189 -17.514  1.00  0.00              
ATOM   1688 1HG  GLU A  98      74.062  79.893 -16.280  1.00  0.00              
ATOM   1689 2HG  GLU A  98      73.169  78.795 -17.357  1.00  0.00              
ATOM   1690  N   VAL A  99      76.298  79.204 -20.892  1.00  0.00              
ATOM   1691  CA  VAL A  99      77.391  79.309 -21.850  1.00  0.00              
ATOM   1692  C   VAL A  99      77.275  80.580 -22.682  1.00  0.00              
ATOM   1693  O   VAL A  99      78.273  81.240 -22.968  1.00  0.00              
ATOM   1694  CB  VAL A  99      77.435  78.093 -22.794  1.00  0.00              
ATOM   1695  CG1 VAL A  99      78.419  78.334 -23.929  1.00  0.00              
ATOM   1696  CG2 VAL A  99      77.809  76.835 -22.025  1.00  0.00              
ATOM   1697  H   VAL A  99      75.652  78.431 -20.965  1.00  0.00              
ATOM   1698  HA  VAL A  99      78.355  79.393 -21.346  1.00  0.00              
ATOM   1699  HB  VAL A  99      76.439  77.928 -23.205  1.00  0.00              
ATOM   1700 1HG1 VAL A  99      78.437  77.464 -24.586  1.00  0.00              
ATOM   1701 2HG1 VAL A  99      78.111  79.211 -24.497  1.00  0.00              
ATOM   1702 3HG1 VAL A  99      79.415  78.498 -23.518  1.00  0.00              
ATOM   1703 1HG2 VAL A  99      77.835  75.985 -22.706  1.00  0.00              
ATOM   1704 2HG2 VAL A  99      78.792  76.966 -21.571  1.00  0.00              
ATOM   1705 3HG2 VAL A  99      77.070  76.652 -21.245  1.00  0.00              
ATOM   1706  N   GLU A 100      76.049  80.919 -23.067  1.00  0.00              
ATOM   1707  CA  GLU A 100      75.788  82.155 -23.795  1.00  0.00              
ATOM   1708  C   GLU A 100      76.215  83.372 -22.984  1.00  0.00              
ATOM   1709  O   GLU A 100      76.778  84.324 -23.525  1.00  0.00              
ATOM   1710  CB  GLU A 100      74.306  82.259 -24.161  1.00  0.00              
ATOM   1711  CG  GLU A 100      73.857  81.294 -25.249  1.00  0.00              
ATOM   1712  CD  GLU A 100      72.370  81.362 -25.460  1.00  0.00              
ATOM   1713  OE1 GLU A 100      71.718  82.070 -24.732  1.00  0.00              
ATOM   1714  OE2 GLU A 100      71.900  80.794 -26.418  1.00  0.00              
ATOM   1715  H   GLU A 100      75.278  80.304 -22.850  1.00  0.00              
ATOM   1716  HA  GLU A 100      76.376  82.173 -24.714  1.00  0.00              
ATOM   1717 1HB  GLU A 100      73.739  82.067 -23.250  1.00  0.00              
ATOM   1718 2HB  GLU A 100      74.130  83.284 -24.489  1.00  0.00              
ATOM   1719 1HG  GLU A 100      74.366  81.447 -26.201  1.00  0.00              
ATOM   1720 2HG  GLU A 100      74.123  80.316 -24.850  1.00  0.00              
ATOM   1721  N   VAL A 101      75.942  83.336 -21.684  1.00  0.00              
ATOM   1722  CA  VAL A 101      76.382  84.391 -20.780  1.00  0.00              
ATOM   1723  C   VAL A 101      77.902  84.466 -20.719  1.00  0.00              
ATOM   1724  O   VAL A 101      78.480  85.553 -20.724  1.00  0.00              
ATOM   1725  CB  VAL A 101      75.831  84.181 -19.357  1.00  0.00              
ATOM   1726  CG1 VAL A 101      76.463  85.172 -18.390  1.00  0.00              
ATOM   1727  CG2 VAL A 101      74.317  84.321 -19.346  1.00  0.00              
ATOM   1728  H   VAL A 101      75.417  82.557 -21.314  1.00  0.00              
ATOM   1729  HA  VAL A 101      76.067  85.373 -21.133  1.00  0.00              
ATOM   1730  HB  VAL A 101      76.058  83.165 -19.035  1.00  0.00              
ATOM   1731 1HG1 VAL A 101      76.063  85.009 -17.389  1.00  0.00              
ATOM   1732 2HG1 VAL A 101      77.543  85.028 -18.376  1.00  0.00              
ATOM   1733 3HG1 VAL A 101      76.236  86.188 -18.710  1.00  0.00              
ATOM   1734 1HG2 VAL A 101      73.944  84.169 -18.333  1.00  0.00              
ATOM   1735 2HG2 VAL A 101      74.042  85.318 -19.688  1.00  0.00              
ATOM   1736 3HG2 VAL A 101      73.878  83.575 -20.008  1.00  0.00              
ATOM   1737  N   LYS A 102      78.545  83.305 -20.662  1.00  0.00              
ATOM   1738  CA  LYS A 102      80.002  83.234 -20.665  1.00  0.00              
ATOM   1739  C   LYS A 102      80.577  83.776 -21.968  1.00  0.00              
ATOM   1740  O   LYS A 102      81.645  84.387 -21.979  1.00  0.00              
ATOM   1741  CB  LYS A 102      80.469  81.795 -20.442  1.00  0.00              
ATOM   1742  CG  LYS A 102      80.217  81.263 -19.038  1.00  0.00              
ATOM   1743  CD  LYS A 102      80.653  79.811 -18.910  1.00  0.00              
ATOM   1744  CE  LYS A 102      80.372  79.268 -17.516  1.00  0.00              
ATOM   1745  NZ  LYS A 102      80.795  77.848 -17.376  1.00  0.00              
ATOM   1746  H   LYS A 102      78.012  82.449 -20.616  1.00  0.00              
ATOM   1747  HA  LYS A 102      80.403  83.858 -19.866  1.00  0.00              
ATOM   1748 1HB  LYS A 102      79.943  81.173 -21.166  1.00  0.00              
ATOM   1749 2HB  LYS A 102      81.538  81.770 -20.652  1.00  0.00              
ATOM   1750 1HG  LYS A 102      80.776  81.875 -18.329  1.00  0.00              
ATOM   1751 2HG  LYS A 102      79.151  81.342 -18.823  1.00  0.00              
ATOM   1752 1HD  LYS A 102      80.110  79.218 -19.647  1.00  0.00              
ATOM   1753 2HD  LYS A 102      81.722  79.750 -19.113  1.00  0.00              
ATOM   1754 1HE  LYS A 102      80.913  79.880 -16.796  1.00  0.00              
ATOM   1755 2HE  LYS A 102      79.302  79.348 -17.328  1.00  0.00              
ATOM   1756 1HZ  LYS A 102      80.591  77.527 -16.440  1.00  0.00              
ATOM   1757 2HZ  LYS A 102      80.293  77.280 -18.044  1.00  0.00              
ATOM   1758 3HZ  LYS A 102      81.787  77.774 -17.549  1.00  0.00              
ATOM   1759  N   ARG A 103      79.862  83.547 -23.064  1.00  0.00              
ATOM   1760  CA  ARG A 103      80.265  84.070 -24.364  1.00  0.00              
ATOM   1761  C   ARG A 103      80.221  85.592 -24.384  1.00  0.00              
ATOM   1762  O   ARG A 103      81.119  86.242 -24.919  1.00  0.00              
ATOM   1763  CB  ARG A 103      79.448  83.473 -25.501  1.00  0.00              
ATOM   1764  CG  ARG A 103      79.757  82.018 -25.816  1.00  0.00              
ATOM   1765  CD  ARG A 103      78.853  81.404 -26.822  1.00  0.00              
ATOM   1766  NE  ARG A 103      79.138  80.009 -27.116  1.00  0.00              
ATOM   1767  CZ  ARG A 103      78.394  79.231 -27.926  1.00  0.00              
ATOM   1768  NH1 ARG A 103      77.301  79.692 -28.493  1.00  0.00              
ATOM   1769  NH2 ARG A 103      78.779  77.981 -28.116  1.00  0.00              
ATOM   1770  H   ARG A 103      79.017  82.998 -22.995  1.00  0.00              
ATOM   1771  HA  ARG A 103      81.298  83.787 -24.571  1.00  0.00              
ATOM   1772 1HB  ARG A 103      78.400  83.566 -25.222  1.00  0.00              
ATOM   1773 2HB  ARG A 103      79.644  84.081 -26.385  1.00  0.00              
ATOM   1774 1HG  ARG A 103      80.776  81.955 -26.198  1.00  0.00              
ATOM   1775 2HG  ARG A 103      79.678  81.440 -24.895  1.00  0.00              
ATOM   1776 1HD  ARG A 103      77.828  81.457 -26.455  1.00  0.00              
ATOM   1777 2HD  ARG A 103      78.934  81.959 -27.756  1.00  0.00              
ATOM   1778  HE  ARG A 103      79.893  79.422 -26.787  1.00  0.00              
ATOM   1779 1HH1 ARG A 103      77.011  80.645 -28.323  1.00  0.00              
ATOM   1780 2HH1 ARG A 103      76.757  79.093 -29.096  1.00  0.00              
ATOM   1781 1HH2 ARG A 103      79.612  77.636 -27.659  1.00  0.00              
ATOM   1782 2HH2 ARG A 103      78.239  77.376 -28.717  1.00  0.00              
ATOM   1783  N   GLN A 104      79.170  86.156 -23.799  1.00  0.00              
ATOM   1784  CA  GLN A 104      79.055  87.602 -23.658  1.00  0.00              
ATOM   1785  C   GLN A 104      80.230  88.174 -22.874  1.00  0.00              
ATOM   1786  O   GLN A 104      80.800  89.198 -23.251  1.00  0.00              
ATOM   1787  CB  GLN A 104      77.742  87.971 -22.964  1.00  0.00              
ATOM   1788  CG  GLN A 104      77.533  89.465 -22.780  1.00  0.00              
ATOM   1789  CD  GLN A 104      76.199  89.787 -22.134  1.00  0.00              
ATOM   1790  OE1 GLN A 104      75.407  88.891 -21.831  1.00  0.00              
ATOM   1791  NE2 GLN A 104      75.940  91.073 -21.923  1.00  0.00              
ATOM   1792  H   GLN A 104      78.431  85.567 -23.441  1.00  0.00              
ATOM   1793  HA  GLN A 104      79.084  88.068 -24.643  1.00  0.00              
ATOM   1794 1HB  GLN A 104      76.937  87.558 -23.572  1.00  0.00              
ATOM   1795 2HB  GLN A 104      77.751  87.479 -21.991  1.00  0.00              
ATOM   1796 1HG  GLN A 104      78.286  90.116 -22.336  1.00  0.00              
ATOM   1797 2HG  GLN A 104      77.459  89.674 -23.848  1.00  0.00              
ATOM   1798 1HE2 GLN A 104      75.075  91.347 -21.500  1.00  0.00              
ATOM   1799 2HE2 GLN A 104      76.610  91.768 -22.185  1.00  0.00              
ATOM   1800  N   THR A 105      80.586  87.507 -21.782  1.00  0.00              
ATOM   1801  CA  THR A 105      81.719  87.925 -20.965  1.00  0.00              
ATOM   1802  C   THR A 105      83.008  87.938 -21.777  1.00  0.00              
ATOM   1803  O   THR A 105      83.815  88.861 -21.664  1.00  0.00              
ATOM   1804  CB  THR A 105      81.904  87.007 -19.743  1.00  0.00              
ATOM   1805  OG1 THR A 105      80.743  87.082 -18.905  1.00  0.00              
ATOM   1806  CG2 THR A 105      83.129  87.423 -18.943  1.00  0.00              
ATOM   1807  H   THR A 105      80.059  86.690 -21.510  1.00  0.00              
ATOM   1808  HA  THR A 105      81.565  88.946 -20.615  1.00  0.00              
ATOM   1809  HB  THR A 105      82.027  85.980 -20.086  1.00  0.00              
ATOM   1810  HG1 THR A 105      80.860  86.508 -18.145  1.00  0.00              
ATOM   1811 1HG2 THR A 105      83.243  86.762 -18.084  1.00  0.00              
ATOM   1812 2HG2 THR A 105      84.015  87.355 -19.574  1.00  0.00              
ATOM   1813 3HG2 THR A 105      83.006  88.449 -18.599  1.00  0.00              
ATOM   1814  N   ALA A 106      83.197  86.908 -22.595  1.00  0.00              
ATOM   1815  CA  ALA A 106      84.364  86.824 -23.464  1.00  0.00              
ATOM   1816  C   ALA A 106      84.406  87.989 -24.445  1.00  0.00              
ATOM   1817  O   ALA A 106      85.464  88.566 -24.694  1.00  0.00              
ATOM   1818  CB  ALA A 106      84.375  85.498 -24.211  1.00  0.00              
ATOM   1819  H   ALA A 106      82.514  86.164 -22.614  1.00  0.00              
ATOM   1820  HA  ALA A 106      85.263  86.884 -22.850  1.00  0.00              
ATOM   1821 1HB  ALA A 106      85.252  85.452 -24.856  1.00  0.00              
ATOM   1822 2HB  ALA A 106      84.407  84.677 -23.495  1.00  0.00              
ATOM   1823 3HB  ALA A 106      83.474  85.416 -24.818  1.00  0.00              
ATOM   1824  N   VAL A 107      83.247  88.331 -24.999  1.00  0.00              
ATOM   1825  CA  VAL A 107      83.140  89.460 -25.915  1.00  0.00              
ATOM   1826  C   VAL A 107      83.448  90.774 -25.209  1.00  0.00              
ATOM   1827  O   VAL A 107      84.112  91.648 -25.766  1.00  0.00              
ATOM   1828  CB  VAL A 107      81.737  89.545 -26.546  1.00  0.00              
ATOM   1829  CG1 VAL A 107      81.578  90.846 -27.317  1.00  0.00              
ATOM   1830  CG2 VAL A 107      81.491  88.353 -27.458  1.00  0.00              
ATOM   1831  H   VAL A 107      82.420  87.795 -24.780  1.00  0.00              
ATOM   1832  HA  VAL A 107      83.878  89.393 -26.716  1.00  0.00              
ATOM   1833  HB  VAL A 107      80.989  89.497 -25.754  1.00  0.00              
ATOM   1834 1HG1 VAL A 107      80.580  90.890 -27.756  1.00  0.00              
ATOM   1835 2HG1 VAL A 107      81.712  91.689 -26.639  1.00  0.00              
ATOM   1836 3HG1 VAL A 107      82.324  90.894 -28.109  1.00  0.00              
ATOM   1837 1HG2 VAL A 107      80.495  88.428 -27.895  1.00  0.00              
ATOM   1838 2HG2 VAL A 107      82.236  88.344 -28.254  1.00  0.00              
ATOM   1839 3HG2 VAL A 107      81.564  87.431 -26.881  1.00  0.00              
ATOM   1840  N   ILE A 108      82.963  90.907 -23.979  1.00  0.00              
ATOM   1841  CA  ILE A 108      83.230  92.093 -23.174  1.00  0.00              
ATOM   1842  C   ILE A 108      84.723  92.266 -22.928  1.00  0.00              
ATOM   1843  O   ILE A 108      85.252  93.374 -23.017  1.00  0.00              
ATOM   1844  CB  ILE A 108      82.499  92.033 -21.820  1.00  0.00              
ATOM   1845  CG1 ILE A 108      80.987  92.158 -22.024  1.00  0.00              
ATOM   1846  CG2 ILE A 108      83.006  93.127 -20.893  1.00  0.00              
ATOM   1847  CD1 ILE A 108      80.175  91.814 -20.796  1.00  0.00              
ATOM   1848  H   ILE A 108      82.394  90.168 -23.592  1.00  0.00              
ATOM   1849  HA  ILE A 108      82.931  92.994 -23.708  1.00  0.00              
ATOM   1850  HB  ILE A 108      82.675  91.060 -21.364  1.00  0.00              
ATOM   1851 1HG1 ILE A 108      80.783  93.187 -22.319  1.00  0.00              
ATOM   1852 2HG1 ILE A 108      80.713  91.487 -22.839  1.00  0.00              
ATOM   1853 1HG2 ILE A 108      82.479  93.071 -19.942  1.00  0.00              
ATOM   1854 2HG2 ILE A 108      84.074  92.994 -20.725  1.00  0.00              
ATOM   1855 3HG2 ILE A 108      82.829  94.102 -21.349  1.00  0.00              
ATOM   1856 1HD1 ILE A 108      79.113  91.925 -21.018  1.00  0.00              
ATOM   1857 2HD1 ILE A 108      80.377  90.784 -20.502  1.00  0.00              
ATOM   1858 3HD1 ILE A 108      80.445  92.484 -19.981  1.00  0.00              
ATOM   1859  N   ARG A 109      85.398  91.165 -22.617  1.00  0.00              
ATOM   1860  CA  ARG A 109      86.841  91.184 -22.408  1.00  0.00              
ATOM   1861  C   ARG A 109      87.577  91.583 -23.681  1.00  0.00              
ATOM   1862  O   ARG A 109      88.550  92.335 -23.637  1.00  0.00              
ATOM   1863  CB  ARG A 109      87.358  89.864 -21.856  1.00  0.00              
ATOM   1864  CG  ARG A 109      86.958  89.572 -20.418  1.00  0.00              
ATOM   1865  CD  ARG A 109      87.364  88.229 -19.931  1.00  0.00              
ATOM   1866  NE  ARG A 109      86.969  87.939 -18.562  1.00  0.00              
ATOM   1867  CZ  ARG A 109      87.154  86.755 -17.946  1.00  0.00              
ATOM   1868  NH1 ARG A 109      87.692  85.738 -18.582  1.00  0.00              
ATOM   1869  NH2 ARG A 109      86.757  86.636 -16.691  1.00  0.00              
ATOM   1870  H   ARG A 109      84.899  90.292 -22.523  1.00  0.00              
ATOM   1871  HA  ARG A 109      87.095  91.932 -21.656  1.00  0.00              
ATOM   1872 1HB  ARG A 109      86.975  89.077 -22.503  1.00  0.00              
ATOM   1873 2HB  ARG A 109      88.446  89.895 -21.926  1.00  0.00              
ATOM   1874 1HG  ARG A 109      87.420  90.318 -19.771  1.00  0.00              
ATOM   1875 2HG  ARG A 109      85.873  89.644 -20.339  1.00  0.00              
ATOM   1876 1HD  ARG A 109      86.913  87.469 -20.568  1.00  0.00              
ATOM   1877 2HD  ARG A 109      88.450  88.147 -19.981  1.00  0.00              
ATOM   1878  HE  ARG A 109      86.517  88.536 -17.882  1.00  0.00              
ATOM   1879 1HH1 ARG A 109      87.973  85.840 -19.546  1.00  0.00              
ATOM   1880 2HH1 ARG A 109      87.822  84.859 -18.102  1.00  0.00              
ATOM   1881 1HH2 ARG A 109      86.329  87.423 -16.223  1.00  0.00              
ATOM   1882 2HH2 ARG A 109      86.884  85.760 -16.206  1.00  0.00              
ATOM   1883  N   SER A 110      87.106  91.074 -24.814  1.00  0.00              
ATOM   1884  CA  SER A 110      87.679  91.425 -26.108  1.00  0.00              
ATOM   1885  C   SER A 110      87.514  92.912 -26.398  1.00  0.00              
ATOM   1886  O   SER A 110      88.413  93.551 -26.944  1.00  0.00              
ATOM   1887  CB  SER A 110      87.037  90.599 -27.205  1.00  0.00              
ATOM   1888  OG  SER A 110      87.345  89.237 -27.087  1.00  0.00              
ATOM   1889  H   SER A 110      86.331  90.427 -24.779  1.00  0.00              
ATOM   1890  HA  SER A 110      88.728  91.142 -26.209  1.00  0.00              
ATOM   1891 1HB  SER A 110      85.956  90.724 -27.148  1.00  0.00              
ATOM   1892 2HB  SER A 110      87.394  90.960 -28.169  1.00  0.00              
ATOM   1893  HG  SER A 110      86.921  88.750 -27.798  1.00  0.00              
ATOM   1894  N   LYS A 111      86.359  93.456 -26.030  1.00  0.00              
ATOM   1895  CA  LYS A 111      86.091  94.878 -26.210  1.00  0.00              
ATOM   1896  C   LYS A 111      86.992  95.725 -25.319  1.00  0.00              
ATOM   1897  O   LYS A 111      87.445  96.798 -25.719  1.00  0.00              
ATOM   1898  CB  LYS A 111      84.622  95.188 -25.918  1.00  0.00              
ATOM   1899  CG  LYS A 111      83.653  94.711 -26.991  1.00  0.00              
ATOM   1900  CD  LYS A 111      82.257  95.270 -26.765  1.00  0.00              
ATOM   1901  CE  LYS A 111      81.581  94.608 -25.574  1.00  0.00              
ATOM   1902  NZ  LYS A 111      80.190  95.099 -25.379  1.00  0.00              
ATOM   1903  H   LYS A 111      85.649  92.870 -25.616  1.00  0.00              
ATOM   1904  HA  LYS A 111      86.310  95.168 -27.238  1.00  0.00              
ATOM   1905 1HB  LYS A 111      84.377  94.708 -24.969  1.00  0.00              
ATOM   1906 2HB  LYS A 111      84.538  96.269 -25.809  1.00  0.00              
ATOM   1907 1HG  LYS A 111      84.024  95.039 -27.963  1.00  0.00              
ATOM   1908 2HG  LYS A 111      83.618  93.622 -26.966  1.00  0.00              
ATOM   1909 1HD  LYS A 111      82.337  96.343 -26.587  1.00  0.00              
ATOM   1910 2HD  LYS A 111      81.663  95.095 -27.662  1.00  0.00              
ATOM   1911 1HE  LYS A 111      81.565  93.532 -25.744  1.00  0.00              
ATOM   1912 2HE  LYS A 111      82.170  94.825 -24.683  1.00  0.00              
ATOM   1913 1HZ  LYS A 111      79.778  94.637 -24.581  1.00  0.00              
ATOM   1914 2HZ  LYS A 111      80.204  96.097 -25.220  1.00  0.00              
ATOM   1915 3HZ  LYS A 111      79.643  94.898 -26.204  1.00  0.00              
ATOM   1916  N   LYS A 112      87.248  95.236 -24.110  1.00  0.00              
ATOM   1917  CA  LYS A 112      88.171  95.899 -23.196  1.00  0.00              
ATOM   1918  C   LYS A 112      89.592  95.887 -23.744  1.00  0.00              
ATOM   1919  O   LYS A 112      90.337  96.855 -23.585  1.00  0.00              
ATOM   1920  CB  LYS A 112      88.133  95.232 -21.820  1.00  0.00              
ATOM   1921  CG  LYS A 112      86.865  95.507 -21.023  1.00  0.00              
ATOM   1922  CD  LYS A 112      86.892  94.796 -19.678  1.00  0.00              
ATOM   1923  CE  LYS A 112      85.653  95.119 -18.855  1.00  0.00              
ATOM   1924  NZ  LYS A 112      85.657  94.415 -17.544  1.00  0.00              
ATOM   1925  H   LYS A 112      86.792  94.384 -23.817  1.00  0.00              
ATOM   1926  HA  LYS A 112      87.890  96.946 -23.083  1.00  0.00              
ATOM   1927 1HB  LYS A 112      88.233  94.158 -21.983  1.00  0.00              
ATOM   1928 2HB  LYS A 112      88.997  95.596 -21.264  1.00  0.00              
ATOM   1929 1HG  LYS A 112      86.783  96.583 -20.864  1.00  0.00              
ATOM   1930 2HG  LYS A 112      86.010  95.159 -21.601  1.00  0.00              
ATOM   1931 1HD  LYS A 112      86.942  93.721 -19.854  1.00  0.00              
ATOM   1932 2HD  LYS A 112      87.781  95.115 -19.134  1.00  0.00              
ATOM   1933 1HE  LYS A 112      85.624  96.195 -18.689  1.00  0.00              
ATOM   1934 2HE  LYS A 112      84.776  94.816 -19.427  1.00  0.00              
ATOM   1935 1HZ  LYS A 112      84.820  94.655 -17.031  1.00  0.00              
ATOM   1936 2HZ  LYS A 112      85.683  93.417 -17.697  1.00  0.00              
ATOM   1937 3HZ  LYS A 112      86.469  94.696 -17.014  1.00  0.00              
ATOM   1938  N   TYR A 113      89.963  94.788 -24.391  1.00  0.00              
ATOM   1939  CA  TYR A 113      91.273  94.674 -25.020  1.00  0.00              
ATOM   1940  C   TYR A 113      91.422  95.666 -26.167  1.00  0.00              
ATOM   1941  O   TYR A 113      92.438  96.351 -26.280  1.00  0.00              
ATOM   1942  CB  TYR A 113      91.502  93.248 -25.527  1.00  0.00              
ATOM   1943  CG  TYR A 113      91.515  92.203 -24.433  1.00  0.00              
ATOM   1944  CD1 TYR A 113      91.692  92.564 -23.105  1.00  0.00              
ATOM   1945  CD2 TYR A 113      91.348  90.859 -24.732  1.00  0.00              
ATOM   1946  CE1 TYR A 113      91.705  91.614 -22.102  1.00  0.00              
ATOM   1947  CE2 TYR A 113      91.359  89.901 -23.737  1.00  0.00              
ATOM   1948  CZ  TYR A 113      91.537  90.282 -22.423  1.00  0.00              
ATOM   1949  OH  TYR A 113      91.548  89.331 -21.428  1.00  0.00              
ATOM   1950  H   TYR A 113      89.320  94.010 -24.448  1.00  0.00              
ATOM   1951  HA  TYR A 113      92.053  94.915 -24.298  1.00  0.00              
ATOM   1952 1HB  TYR A 113      90.701  93.024 -26.234  1.00  0.00              
ATOM   1953 2HB  TYR A 113      92.459  93.241 -26.048  1.00  0.00              
ATOM   1954  HD1 TYR A 113      91.823  93.618 -22.860  1.00  0.00              
ATOM   1955  HD2 TYR A 113      91.207  90.564 -25.771  1.00  0.00              
ATOM   1956  HE1 TYR A 113      91.845  91.912 -21.064  1.00  0.00              
ATOM   1957  HE2 TYR A 113      91.227  88.849 -23.992  1.00  0.00              
ATOM   1958  HH  TYR A 113      91.423  88.439 -21.760  1.00  0.00              
ATOM   1959  N   MET A 114      90.403  95.737 -27.017  1.00  0.00              
ATOM   1960  CA  MET A 114      90.405  96.667 -28.139  1.00  0.00              
ATOM   1961  C   MET A 114      90.392  98.112 -27.657  1.00  0.00              
ATOM   1962  O   MET A 114      91.025  98.982 -28.256  1.00  0.00              
ATOM   1963  CB  MET A 114      89.205  96.403 -29.046  1.00  0.00              
ATOM   1964  CG  MET A 114      89.285  95.102 -29.834  1.00  0.00              
ATOM   1965  SD  MET A 114      87.980  94.956 -31.070  1.00  0.00              
ATOM   1966  CE  MET A 114      86.565  94.609 -30.029  1.00  0.00              
ATOM   1967  H   MET A 114      89.606  95.131 -26.881  1.00  0.00              
ATOM   1968  HA  MET A 114      91.316  96.543 -28.723  1.00  0.00              
ATOM   1969 1HB  MET A 114      88.322  96.387 -28.408  1.00  0.00              
ATOM   1970 2HB  MET A 114      89.138  97.243 -29.739  1.00  0.00              
ATOM   1971 1HG  MET A 114      90.254  95.066 -30.330  1.00  0.00              
ATOM   1972 2HG  MET A 114      89.205  94.274 -29.130  1.00  0.00              
ATOM   1973 1HE  MET A 114      85.676  94.492 -30.650  1.00  0.00              
ATOM   1974 2HE  MET A 114      86.742  93.690 -29.470  1.00  0.00              
ATOM   1975 3HE  MET A 114      86.415  95.435 -29.333  1.00  0.00              
ATOM   1976  N   GLU A 115      89.668  98.362 -26.571  1.00  0.00              
ATOM   1977  CA  GLU A 115      89.626  99.689 -25.967  1.00  0.00              
ATOM   1978  C   GLU A 115      91.008 100.124 -25.497  1.00  0.00              
ATOM   1979  O   GLU A 115      91.419 101.263 -25.718  1.00  0.00              
ATOM   1980  CB  GLU A 115      88.640  99.713 -24.797  1.00  0.00              
ATOM   1981  CG  GLU A 115      88.568 101.045 -24.063  1.00  0.00              
ATOM   1982  CD  GLU A 115      87.978 102.118 -24.936  1.00  0.00              
ATOM   1983  OE1 GLU A 115      87.451 101.791 -25.972  1.00  0.00              
ATOM   1984  OE2 GLU A 115      87.954 103.250 -24.515  1.00  0.00              
ATOM   1985  H   GLU A 115      89.133  97.614 -26.154  1.00  0.00              
ATOM   1986  HA  GLU A 115      89.305 100.422 -26.708  1.00  0.00              
ATOM   1987 1HB  GLU A 115      87.658  99.469 -25.203  1.00  0.00              
ATOM   1988 2HB  GLU A 115      88.951  98.933 -24.102  1.00  0.00              
ATOM   1989 1HG  GLU A 115      88.014 100.994 -23.126  1.00  0.00              
ATOM   1990 2HG  GLU A 115      89.611 101.279 -23.855  1.00  0.00              
ATOM   1991  N   ALA A 116      91.721  99.210 -24.847  1.00  0.00              
ATOM   1992  CA  ALA A 116      93.077  99.483 -24.387  1.00  0.00              
ATOM   1993  C   ALA A 116      94.007  99.779 -25.556  1.00  0.00              
ATOM   1994  O   ALA A 116      94.854 100.669 -25.478  1.00  0.00              
ATOM   1995  CB  ALA A 116      93.604  98.313 -23.569  1.00  0.00              
ATOM   1996  H   ALA A 116      91.313  98.304 -24.668  1.00  0.00              
ATOM   1997  HA  ALA A 116      93.060 100.370 -23.753  1.00  0.00              
ATOM   1998 1HB  ALA A 116      94.617  98.532 -23.232  1.00  0.00              
ATOM   1999 2HB  ALA A 116      92.961  98.154 -22.703  1.00  0.00              
ATOM   2000 3HB  ALA A 116      93.613  97.414 -24.184  1.00  0.00              
ATOM   2001  N   LYS A 117      93.845  99.027 -26.639  1.00  0.00              
ATOM   2002  CA  LYS A 117      94.654  99.224 -27.837  1.00  0.00              
ATOM   2003  C   LYS A 117      94.397 100.591 -28.456  1.00  0.00              
ATOM   2004  O   LYS A 117      95.330 101.285 -28.862  1.00  0.00              
ATOM   2005  CB  LYS A 117      94.373  98.122 -28.860  1.00  0.00              
ATOM   2006  CG  LYS A 117      94.907  96.750 -28.469  1.00  0.00              
ATOM   2007  CD  LYS A 117      94.547  95.700 -29.510  1.00  0.00              
ATOM   2008  CE  LYS A 117      95.048  94.322 -29.102  1.00  0.00              
ATOM   2009  NZ  LYS A 117      94.708  93.285 -30.113  1.00  0.00              
ATOM   2010  H   LYS A 117      93.143  98.301 -26.634  1.00  0.00              
ATOM   2011  HA  LYS A 117      95.712  99.195 -27.576  1.00  0.00              
ATOM   2012 1HB  LYS A 117      93.291  98.068 -28.982  1.00  0.00              
ATOM   2013 2HB  LYS A 117      94.829  98.434 -29.799  1.00  0.00              
ATOM   2014 1HG  LYS A 117      95.992  96.815 -28.377  1.00  0.00              
ATOM   2015 2HG  LYS A 117      94.477  96.472 -27.508  1.00  0.00              
ATOM   2016 1HD  LYS A 117      93.462  95.675 -29.618  1.00  0.00              
ATOM   2017 2HD  LYS A 117      94.999  95.983 -30.460  1.00  0.00              
ATOM   2018 1HE  LYS A 117      96.130  94.373 -28.984  1.00  0.00              
ATOM   2019 2HE  LYS A 117      94.592  94.061 -28.148  1.00  0.00              
ATOM   2020 1HZ  LYS A 117      95.056  92.388 -29.806  1.00  0.00              
ATOM   2021 2HZ  LYS A 117      93.704  93.237 -30.222  1.00  0.00              
ATOM   2022 3HZ  LYS A 117      95.131  93.525 -30.998  1.00  0.00              
ATOM   2023  N   VAL A 118      93.127 100.975 -28.526  1.00  0.00              
ATOM   2024  CA  VAL A 118      92.746 102.267 -29.084  1.00  0.00              
ATOM   2025  C   VAL A 118      93.276 103.412 -28.230  1.00  0.00              
ATOM   2026  O   VAL A 118      93.731 104.430 -28.753  1.00  0.00              
ATOM   2027  CB  VAL A 118      91.217 102.400 -29.211  1.00  0.00              
ATOM   2028  CG1 VAL A 118      90.832 103.836 -29.534  1.00  0.00              
ATOM   2029  CG2 VAL A 118      90.687 101.454 -30.278  1.00  0.00              
ATOM   2030  H   VAL A 118      92.406 100.355 -28.185  1.00  0.00              
ATOM   2031  HA  VAL A 118      93.192 102.422 -30.067  1.00  0.00              
ATOM   2032  HB  VAL A 118      90.756 102.103 -28.269  1.00  0.00              
ATOM   2033 1HG1 VAL A 118      89.748 103.911 -29.621  1.00  0.00              
ATOM   2034 2HG1 VAL A 118      91.179 104.494 -28.738  1.00  0.00              
ATOM   2035 3HG1 VAL A 118      91.291 104.132 -30.477  1.00  0.00              
ATOM   2036 1HG2 VAL A 118      89.606 101.560 -30.355  1.00  0.00              
ATOM   2037 2HG2 VAL A 118      91.145 101.697 -31.238  1.00  0.00              
ATOM   2038 3HG2 VAL A 118      90.932 100.427 -30.009  1.00  0.00              
ATOM   2039  N   ARG A 119      93.214 103.241 -26.914  1.00  0.00              
ATOM   2040  CA  ARG A 119      93.700 104.254 -25.985  1.00  0.00              
ATOM   2041  C   ARG A 119      95.205 104.447 -26.118  1.00  0.00              
ATOM   2042  O   ARG A 119      95.698 105.575 -26.125  1.00  0.00              
ATOM   2043  CB  ARG A 119      93.301 103.954 -24.548  1.00  0.00              
ATOM   2044  CG  ARG A 119      91.822 104.133 -24.243  1.00  0.00              
ATOM   2045  CD  ARG A 119      91.439 103.795 -22.849  1.00  0.00              
ATOM   2046  NE  ARG A 119      90.006 103.787 -22.603  1.00  0.00              
ATOM   2047  CZ  ARG A 119      89.439 103.645 -21.389  1.00  0.00              
ATOM   2048  NH1 ARG A 119      90.174 103.462 -20.315  1.00  0.00              
ATOM   2049  NH2 ARG A 119      88.120 103.671 -21.309  1.00  0.00              
ATOM   2050  H   ARG A 119      92.821 102.386 -26.548  1.00  0.00              
ATOM   2051  HA  ARG A 119      93.242 105.217 -26.217  1.00  0.00              
ATOM   2052 1HB  ARG A 119      93.587 102.922 -24.348  1.00  0.00              
ATOM   2053 2HB  ARG A 119      93.882 104.622 -23.911  1.00  0.00              
ATOM   2054 1HG  ARG A 119      91.555 105.175 -24.422  1.00  0.00              
ATOM   2055 2HG  ARG A 119      91.250 103.492 -24.915  1.00  0.00              
ATOM   2056 1HD  ARG A 119      91.817 102.802 -22.609  1.00  0.00              
ATOM   2057 2HD  ARG A 119      91.882 104.525 -22.173  1.00  0.00              
ATOM   2058  HE  ARG A 119      89.239 103.881 -23.256  1.00  0.00              
ATOM   2059 1HH1 ARG A 119      91.181 103.427 -20.395  1.00  0.00              
ATOM   2060 2HH1 ARG A 119      89.730 103.357 -19.414  1.00  0.00              
ATOM   2061 1HH2 ARG A 119      87.568 103.795 -22.148  1.00  0.00              
ATOM   2062 2HH2 ARG A 119      87.669 103.567 -20.413  1.00  0.00              
ATOM   2063  N   ASP A 120      95.931 103.340 -26.223  1.00  0.00              
ATOM   2064  CA  ASP A 120      97.381 103.385 -26.366  1.00  0.00              
ATOM   2065  C   ASP A 120      97.785 104.040 -27.681  1.00  0.00              
ATOM   2066  O   ASP A 120      98.756 104.794 -27.738  1.00  0.00              
ATOM   2067  CB  ASP A 120      97.974 101.977 -26.277  1.00  0.00              
ATOM   2068  CG  ASP A 120      97.974 101.382 -24.875  1.00  0.00              
ATOM   2069  OD1 ASP A 120      97.747 102.113 -23.941  1.00  0.00              
ATOM   2070  OD2 ASP A 120      98.044 100.181 -24.762  1.00  0.00              
ATOM   2071  H   ASP A 120      95.467 102.443 -26.203  1.00  0.00              
ATOM   2072  HA  ASP A 120      97.812 103.995 -25.571  1.00  0.00              
ATOM   2073 1HB  ASP A 120      97.519 101.270 -26.971  1.00  0.00              
ATOM   2074 2HB  ASP A 120      99.000 102.181 -26.585  1.00  0.00              
ATOM   2075  N   THR A 121      97.033 103.748 -28.737  1.00  0.00              
ATOM   2076  CA  THR A 121      97.294 104.330 -30.048  1.00  0.00              
ATOM   2077  C   THR A 121      97.045 105.833 -30.043  1.00  0.00              
ATOM   2078  O   THR A 121      97.917 106.617 -30.417  1.00  0.00              
ATOM   2079  CB  THR A 121      96.423 103.679 -31.139  1.00  0.00              
ATOM   2080  OG1 THR A 121      96.753 102.288 -31.250  1.00  0.00              
ATOM   2081  CG2 THR A 121      96.652 104.359 -32.480  1.00  0.00              
ATOM   2082  H   THR A 121      96.261 103.106 -28.629  1.00  0.00              
ATOM   2083  HA  THR A 121      98.343 104.192 -30.311  1.00  0.00              
ATOM   2084  HB  THR A 121      95.375 103.773 -30.858  1.00  0.00              
ATOM   2085  HG1 THR A 121      96.208 101.884 -31.930  1.00  0.00              
ATOM   2086 1HG2 THR A 121      96.027 103.886 -33.238  1.00  0.00              
ATOM   2087 2HG2 THR A 121      96.391 105.414 -32.401  1.00  0.00              
ATOM   2088 3HG2 THR A 121      97.699 104.264 -32.761  1.00  0.00              
ATOM   2089  N   ARG A 122      95.849 106.228 -29.619  1.00  0.00              
ATOM   2090  CA  ARG A 122      95.446 107.628 -29.660  1.00  0.00              
ATOM   2091  C   ARG A 122      96.285 108.471 -28.708  1.00  0.00              
ATOM   2092  O   ARG A 122      96.438 109.677 -28.902  1.00  0.00              
ATOM   2093  CB  ARG A 122      93.958 107.805 -29.396  1.00  0.00              
ATOM   2094  CG  ARG A 122      93.528 107.552 -27.960  1.00  0.00              
ATOM   2095  CD  ARG A 122      92.060 107.602 -27.742  1.00  0.00              
ATOM   2096  NE  ARG A 122      91.647 107.387 -26.364  1.00  0.00              
ATOM   2097  CZ  ARG A 122      91.529 108.360 -25.440  1.00  0.00              
ATOM   2098  NH1 ARG A 122      91.825 109.608 -25.729  1.00  0.00              
ATOM   2099  NH2 ARG A 122      91.129 108.023 -24.227  1.00  0.00              
ATOM   2100  H   ARG A 122      95.203 105.540 -29.258  1.00  0.00              
ATOM   2101  HA  ARG A 122      95.612 108.031 -30.659  1.00  0.00              
ATOM   2102 1HB  ARG A 122      93.705 108.827 -29.672  1.00  0.00              
ATOM   2103 2HB  ARG A 122      93.434 107.111 -30.054  1.00  0.00              
ATOM   2104 1HG  ARG A 122      93.878 106.564 -27.661  1.00  0.00              
ATOM   2105 2HG  ARG A 122      93.989 108.308 -27.323  1.00  0.00              
ATOM   2106 1HD  ARG A 122      91.690 108.582 -28.044  1.00  0.00              
ATOM   2107 2HD  ARG A 122      91.586 106.832 -28.349  1.00  0.00              
ATOM   2108  HE  ARG A 122      91.395 106.528 -25.894  1.00  0.00              
ATOM   2109 1HH1 ARG A 122      92.147 109.847 -26.656  1.00  0.00              
ATOM   2110 2HH1 ARG A 122      91.730 110.323 -25.022  1.00  0.00              
ATOM   2111 1HH2 ARG A 122      90.922 107.056 -24.016  1.00  0.00              
ATOM   2112 2HH2 ARG A 122      91.032 108.732 -23.515  1.00  0.00              
ATOM   2113  N   GLU A 123      96.826 107.829 -27.678  1.00  0.00              
ATOM   2114  CA  GLU A 123      97.749 108.490 -26.763  1.00  0.00              
ATOM   2115  C   GLU A 123      98.959 109.044 -27.505  1.00  0.00              
ATOM   2116  O   GLU A 123      99.454 110.125 -27.186  1.00  0.00              
ATOM   2117  CB  GLU A 123      98.203 107.523 -25.668  1.00  0.00              
ATOM   2118  CG  GLU A 123      99.148 108.132 -24.642  1.00  0.00              
ATOM   2119  CD  GLU A 123      99.508 107.138 -23.573  1.00  0.00              
ATOM   2120  OE1 GLU A 123      99.023 106.034 -23.627  1.00  0.00              
ATOM   2121  OE2 GLU A 123     100.353 107.445 -22.765  1.00  0.00              
ATOM   2122  H   GLU A 123      96.592 106.859 -27.525  1.00  0.00              
ATOM   2123  HA  GLU A 123      97.257 109.343 -26.293  1.00  0.00              
ATOM   2124 1HB  GLU A 123      97.303 107.167 -25.165  1.00  0.00              
ATOM   2125 2HB  GLU A 123      98.696 106.687 -26.164  1.00  0.00              
ATOM   2126 1HG  GLU A 123     100.059 108.539 -25.080  1.00  0.00              
ATOM   2127 2HG  GLU A 123      98.565 108.941 -24.205  1.00  0.00              
ATOM   2128  N   ALA A 124      99.430 108.297 -28.498  1.00  0.00              
ATOM   2129  CA  ALA A 124     100.585 108.710 -29.286  1.00  0.00              
ATOM   2130  C   ALA A 124     100.167 109.593 -30.455  1.00  0.00              
ATOM   2131  O   ALA A 124     100.859 110.551 -30.800  1.00  0.00              
ATOM   2132  CB  ALA A 124     101.350 107.493 -29.784  1.00  0.00              
ATOM   2133  H   ALA A 124      98.977 107.420 -28.712  1.00  0.00              
ATOM   2134  HA  ALA A 124     101.247 109.302 -28.653  1.00  0.00              
ATOM   2135 1HB  ALA A 124     102.209 107.819 -30.370  1.00  0.00              
ATOM   2136 2HB  ALA A 124     101.694 106.905 -28.933  1.00  0.00              
ATOM   2137 3HB  ALA A 124     100.697 106.883 -30.406  1.00  0.00              
ATOM   2138  N   MET A 125      99.031 109.265 -31.061  1.00  0.00              
ATOM   2139  CA  MET A 125      98.555 109.983 -32.237  1.00  0.00              
ATOM   2140  C   MET A 125      98.197 111.424 -31.895  1.00  0.00              
ATOM   2141  O   MET A 125      98.452 112.340 -32.677  1.00  0.00              
ATOM   2142  CB  MET A 125      97.348 109.267 -32.840  1.00  0.00              
ATOM   2143  CG  MET A 125      97.676 107.951 -33.529  1.00  0.00              
ATOM   2144  SD  MET A 125      98.812 108.156 -34.916  1.00  0.00              
ATOM   2145  CE  MET A 125      97.782 109.065 -36.064  1.00  0.00              
ATOM   2146  H   MET A 125      98.484 108.498 -30.698  1.00  0.00              
ATOM   2147  HA  MET A 125      99.343 110.030 -32.988  1.00  0.00              
ATOM   2148 1HB  MET A 125      96.648 109.087 -32.025  1.00  0.00              
ATOM   2149 2HB  MET A 125      96.899 109.952 -33.560  1.00  0.00              
ATOM   2150 1HG  MET A 125      98.126 107.285 -32.794  1.00  0.00              
ATOM   2151 2HG  MET A 125      96.745 107.516 -33.891  1.00  0.00              
ATOM   2152 1HE  MET A 125      98.345 109.269 -36.975  1.00  0.00              
ATOM   2153 2HE  MET A 125      96.899 108.474 -36.307  1.00  0.00              
ATOM   2154 3HE  MET A 125      97.475 110.007 -35.609  1.00  0.00              
ATOM   2155  N   VAL A 126      97.604 111.618 -30.722  1.00  0.00              
ATOM   2156  CA  VAL A 126      97.108 112.929 -30.322  1.00  0.00              
ATOM   2157  C   VAL A 126      98.248 113.930 -30.180  1.00  0.00              
ATOM   2158  O   VAL A 126      98.031 115.141 -30.213  1.00  0.00              
ATOM   2159  CB  VAL A 126      96.332 112.859 -28.993  1.00  0.00              
ATOM   2160  CG1 VAL A 126      97.289 112.666 -27.827  1.00  0.00              
ATOM   2161  CG2 VAL A 126      95.500 114.117 -28.795  1.00  0.00              
ATOM   2162  H   VAL A 126      97.494 110.837 -30.091  1.00  0.00              
ATOM   2163  HA  VAL A 126      96.455 113.356 -31.084  1.00  0.00              
ATOM   2164  HB  VAL A 126      95.635 112.022 -29.034  1.00  0.00              
ATOM   2165 1HG1 VAL A 126      96.724 112.618 -26.896  1.00  0.00              
ATOM   2166 2HG1 VAL A 126      97.844 111.738 -27.961  1.00  0.00              
ATOM   2167 3HG1 VAL A 126      97.985 113.504 -27.785  1.00  0.00              
ATOM   2168 1HG2 VAL A 126      94.957 114.050 -27.852  1.00  0.00              
ATOM   2169 2HG2 VAL A 126      96.156 114.987 -28.776  1.00  0.00              
ATOM   2170 3HG2 VAL A 126      94.789 114.216 -29.615  1.00  0.00              
ATOM   2171  N   LYS A 127      99.463 113.416 -30.022  1.00  0.00              
ATOM   2172  CA  LYS A 127     100.627 114.261 -29.785  1.00  0.00              
ATOM   2173  C   LYS A 127     100.870 115.207 -30.954  1.00  0.00              
ATOM   2174  O   LYS A 127     101.354 116.324 -30.771  1.00  0.00              
ATOM   2175  CB  LYS A 127     101.869 113.404 -29.535  1.00  0.00              
ATOM   2176  CG  LYS A 127     101.842 112.623 -28.228  1.00  0.00              
ATOM   2177  CD  LYS A 127     103.101 111.785 -28.058  1.00  0.00              
ATOM   2178  CE  LYS A 127     103.069 110.995 -26.758  1.00  0.00              
ATOM   2179  NZ  LYS A 127     104.306 110.190 -26.565  1.00  0.00              
ATOM   2180  H   LYS A 127      99.584 112.414 -30.069  1.00  0.00              
ATOM   2181  HA  LYS A 127     100.456 114.888 -28.909  1.00  0.00              
ATOM   2182 1HB  LYS A 127     101.951 112.709 -30.371  1.00  0.00              
ATOM   2183 2HB  LYS A 127     102.728 114.076 -29.537  1.00  0.00              
ATOM   2184 1HG  LYS A 127     101.762 113.331 -27.403  1.00  0.00              
ATOM   2185 2HG  LYS A 127     100.969 111.970 -28.232  1.00  0.00              
ATOM   2186 1HD  LYS A 127     103.177 111.097 -28.901  1.00  0.00              
ATOM   2187 2HD  LYS A 127     103.964 112.451 -28.056  1.00  0.00              
ATOM   2188 1HE  LYS A 127     102.962 111.698 -25.933  1.00  0.00              
ATOM   2189 2HE  LYS A 127     102.205 110.331 -26.783  1.00  0.00              
ATOM   2190 1HZ  LYS A 127     104.245 109.682 -25.694  1.00  0.00              
ATOM   2191 2HZ  LYS A 127     104.406 109.537 -27.330  1.00  0.00              
ATOM   2192 3HZ  LYS A 127     105.107 110.805 -26.541  1.00  0.00              
ATOM   2193  N   ASN A 128     100.531 114.752 -32.156  1.00  0.00              
ATOM   2194  CA  ASN A 128     100.706 115.560 -33.357  1.00  0.00              
ATOM   2195  C   ASN A 128      99.430 115.593 -34.189  1.00  0.00              
ATOM   2196  O   ASN A 128      99.297 116.403 -35.106  1.00  0.00              
ATOM   2197  CB  ASN A 128     101.867 115.060 -34.197  1.00  0.00              
ATOM   2198  CG  ASN A 128     103.197 115.144 -33.501  1.00  0.00              
ATOM   2199  OD1 ASN A 128     103.711 116.235 -33.230  1.00  0.00              
ATOM   2200  ND2 ASN A 128     103.795 113.999 -33.286  1.00  0.00              
ATOM   2201  H   ASN A 128     100.142 113.824 -32.239  1.00  0.00              
ATOM   2202  HA  ASN A 128     100.922 116.593 -33.081  1.00  0.00              
ATOM   2203 1HB  ASN A 128     101.802 114.111 -34.732  1.00  0.00              
ATOM   2204 2HB  ASN A 128     101.790 115.883 -34.908  1.00  0.00              
ATOM   2205 1HD2 ASN A 128     104.683 113.979 -32.827  1.00  0.00              
ATOM   2206 2HD2 ASN A 128     103.363 113.147 -33.580  1.00  0.00              
ATOM   2207  N   TYR A 129      98.494 114.708 -33.863  1.00  0.00              
ATOM   2208  CA  TYR A 129      97.256 114.587 -34.624  1.00  0.00              
ATOM   2209  C   TYR A 129      96.041 114.611 -33.706  1.00  0.00              
ATOM   2210  O   TYR A 129      95.394 113.586 -33.490  1.00  0.00              
ATOM   2211  CB  TYR A 129      97.262 113.302 -35.454  1.00  0.00              
ATOM   2212  CG  TYR A 129      98.501 113.127 -36.305  1.00  0.00              
ATOM   2213  CD1 TYR A 129      99.522 112.276 -35.909  1.00  0.00              
ATOM   2214  CD2 TYR A 129      98.643 113.812 -37.502  1.00  0.00              
ATOM   2215  CE1 TYR A 129     100.656 112.113 -36.682  1.00  0.00              
ATOM   2216  CE2 TYR A 129      99.772 113.656 -38.283  1.00  0.00              
ATOM   2217  CZ  TYR A 129     100.776 112.805 -37.870  1.00  0.00              
ATOM   2218  OH  TYR A 129     101.902 112.646 -38.645  1.00  0.00              
ATOM   2219  H   TYR A 129      98.644 114.104 -33.068  1.00  0.00              
ATOM   2220  HA  TYR A 129      97.152 115.437 -35.299  1.00  0.00              
ATOM   2221 1HB  TYR A 129      97.179 112.467 -34.757  1.00  0.00              
ATOM   2222 2HB  TYR A 129      96.382 113.329 -36.096  1.00  0.00              
ATOM   2223  HD1 TYR A 129      99.420 111.732 -34.970  1.00  0.00              
ATOM   2224  HD2 TYR A 129      97.846 114.483 -37.823  1.00  0.00              
ATOM   2225  HE1 TYR A 129     101.451 111.441 -36.359  1.00  0.00              
ATOM   2226  HE2 TYR A 129      99.866 114.204 -39.221  1.00  0.00              
ATOM   2227  HH  TYR A 129     101.883 113.172 -39.448  1.00  0.00              
ATOM   2228  N   ILE A 130      95.735 115.786 -33.167  1.00  0.00              
ATOM   2229  CA  ILE A 130      94.625 115.936 -32.234  1.00  0.00              
ATOM   2230  C   ILE A 130      93.293 115.636 -32.909  1.00  0.00              
ATOM   2231  O   ILE A 130      92.430 114.974 -32.333  1.00  0.00              
ATOM   2232  CB  ILE A 130      94.579 117.354 -31.634  1.00  0.00              
ATOM   2233  CG1 ILE A 130      95.789 117.590 -30.728  1.00  0.00              
ATOM   2234  CG2 ILE A 130      93.284 117.563 -30.864  1.00  0.00              
ATOM   2235  CD1 ILE A 130      95.967 119.032 -30.310  1.00  0.00              
ATOM   2236  H   ILE A 130      96.286 116.597 -33.411  1.00  0.00              
ATOM   2237  HA  ILE A 130      94.699 115.205 -31.430  1.00  0.00              
ATOM   2238  HB  ILE A 130      94.644 118.083 -32.441  1.00  0.00              
ATOM   2239 1HG1 ILE A 130      95.658 116.969 -29.842  1.00  0.00              
ATOM   2240 2HG1 ILE A 130      96.673 117.259 -31.274  1.00  0.00              
ATOM   2241 1HG2 ILE A 130      93.267 118.569 -30.447  1.00  0.00              
ATOM   2242 2HG2 ILE A 130      92.436 117.435 -31.536  1.00  0.00              
ATOM   2243 3HG2 ILE A 130      93.219 116.834 -30.056  1.00  0.00              
ATOM   2244 1HD1 ILE A 130      96.845 119.121 -29.670  1.00  0.00              
ATOM   2245 2HD1 ILE A 130      96.100 119.654 -31.196  1.00  0.00              
ATOM   2246 3HD1 ILE A 130      95.086 119.364 -29.763  1.00  0.00              
ATOM   2247  N   THR A 131      93.133 116.126 -34.133  1.00  0.00              
ATOM   2248  CA  THR A 131      91.912 115.896 -34.897  1.00  0.00              
ATOM   2249  C   THR A 131      91.697 114.410 -35.156  1.00  0.00              
ATOM   2250  O   THR A 131      90.582 113.903 -35.028  1.00  0.00              
ATOM   2251  CB  THR A 131      91.938 116.643 -36.243  1.00  0.00              
ATOM   2252  OG1 THR A 131      92.022 118.054 -36.008  1.00  0.00              
ATOM   2253  CG2 THR A 131      90.682 116.340 -37.045  1.00  0.00              
ATOM   2254  H   THR A 131      93.875 116.672 -34.546  1.00  0.00              
ATOM   2255  HA  THR A 131      91.049 116.237 -34.325  1.00  0.00              
ATOM   2256  HB  THR A 131      92.814 116.325 -36.808  1.00  0.00              
ATOM   2257  HG1 THR A 131      92.038 118.518 -36.849  1.00  0.00              
ATOM   2258 1HG2 THR A 131      90.718 116.876 -37.993  1.00  0.00              
ATOM   2259 2HG2 THR A 131      90.621 115.269 -37.235  1.00  0.00              
ATOM   2260 3HG2 THR A 131      89.806 116.659 -36.482  1.00  0.00              
ATOM   2261  N   THR A 132      92.770 113.717 -35.521  1.00  0.00              
ATOM   2262  CA  THR A 132      92.703 112.284 -35.783  1.00  0.00              
ATOM   2263  C   THR A 132      92.295 111.514 -34.534  1.00  0.00              
ATOM   2264  O   THR A 132      91.451 110.620 -34.593  1.00  0.00              
ATOM   2265  CB  THR A 132      94.051 111.740 -36.292  1.00  0.00              
ATOM   2266  OG1 THR A 132      94.387 112.372 -37.534  1.00  0.00              
ATOM   2267  CG2 THR A 132      93.975 110.235 -36.499  1.00  0.00              
ATOM   2268  H   THR A 132      93.654 114.194 -35.619  1.00  0.00              
ATOM   2269  HA  THR A 132      91.939 112.081 -36.534  1.00  0.00              
ATOM   2270  HB  THR A 132      94.825 111.966 -35.558  1.00  0.00              
ATOM   2271  HG1 THR A 132      95.228 112.031 -37.849  1.00  0.00              
ATOM   2272 1HG2 THR A 132      94.936 109.868 -36.858  1.00  0.00              
ATOM   2273 2HG2 THR A 132      93.731 109.750 -35.553  1.00  0.00              
ATOM   2274 3HG2 THR A 132      93.203 110.008 -37.233  1.00  0.00              
ATOM   2275  N   ALA A 133      92.899 111.866 -33.404  1.00  0.00              
ATOM   2276  CA  ALA A 133      92.586 111.221 -32.135  1.00  0.00              
ATOM   2277  C   ALA A 133      91.138 111.470 -31.733  1.00  0.00              
ATOM   2278  O   ALA A 133      90.475 110.590 -31.184  1.00  0.00              
ATOM   2279  CB  ALA A 133      93.533 111.705 -31.047  1.00  0.00              
ATOM   2280  H   ALA A 133      93.594 112.599 -33.425  1.00  0.00              
ATOM   2281  HA  ALA A 133      92.710 110.144 -32.250  1.00  0.00              
ATOM   2282 1HB  ALA A 133      93.285 111.214 -30.105  1.00  0.00              
ATOM   2283 2HB  ALA A 133      94.559 111.464 -31.323  1.00  0.00              
ATOM   2284 3HB  ALA A 133      93.432 112.783 -30.930  1.00  0.00              
ATOM   2285  N   THR A 134      90.652 112.676 -32.009  1.00  0.00              
ATOM   2286  CA  THR A 134      89.263 113.024 -31.733  1.00  0.00              
ATOM   2287  C   THR A 134      88.307 112.174 -32.561  1.00  0.00              
ATOM   2288  O   THR A 134      87.321 111.650 -32.044  1.00  0.00              
ATOM   2289  CB  THR A 134      88.987 114.512 -32.015  1.00  0.00              
ATOM   2290  OG1 THR A 134      89.786 115.323 -31.144  1.00  0.00              
ATOM   2291  CG2 THR A 134      87.517 114.833 -31.792  1.00  0.00              
ATOM   2292  H   THR A 134      91.260 113.369 -32.422  1.00  0.00              
ATOM   2293  HA  THR A 134      89.032 112.817 -30.688  1.00  0.00              
ATOM   2294  HB  THR A 134      89.253 114.733 -33.048  1.00  0.00              
ATOM   2295  HG1 THR A 134      89.613 116.250 -31.322  1.00  0.00              
ATOM   2296 1HG2 THR A 134      87.341 115.889 -31.997  1.00  0.00              
ATOM   2297 2HG2 THR A 134      86.907 114.226 -32.461  1.00  0.00              
ATOM   2298 3HG2 THR A 134      87.250 114.614 -30.759  1.00  0.00              
ATOM   2299  N   GLN A 135      88.606 112.042 -33.849  1.00  0.00              
ATOM   2300  CA  GLN A 135      87.775 111.253 -34.751  1.00  0.00              
ATOM   2301  C   GLN A 135      87.775 109.782 -34.354  1.00  0.00              
ATOM   2302  O   GLN A 135      86.761 109.096 -34.479  1.00  0.00              
ATOM   2303  CB  GLN A 135      88.263 111.399 -36.195  1.00  0.00              
ATOM   2304  CG  GLN A 135      87.961 112.750 -36.820  1.00  0.00              
ATOM   2305  CD  GLN A 135      88.533 112.880 -38.219  1.00  0.00              
ATOM   2306  OE1 GLN A 135      89.223 111.982 -38.709  1.00  0.00              
ATOM   2307  NE2 GLN A 135      88.252 114.003 -38.870  1.00  0.00              
ATOM   2308  H   GLN A 135      89.429 112.500 -34.213  1.00  0.00              
ATOM   2309  HA  GLN A 135      86.741 111.592 -34.685  1.00  0.00              
ATOM   2310 1HB  GLN A 135      89.340 111.230 -36.181  1.00  0.00              
ATOM   2311 2HB  GLN A 135      87.780 110.610 -36.771  1.00  0.00              
ATOM   2312 1HG  GLN A 135      86.964 113.188 -36.824  1.00  0.00              
ATOM   2313 2HG  GLN A 135      88.599 113.307 -36.134  1.00  0.00              
ATOM   2314 1HE2 GLN A 135      88.602 114.146 -39.796  1.00  0.00              
ATOM   2315 2HE2 GLN A 135      87.690 114.707 -38.434  1.00  0.00              
ATOM   2316  N   SER A 136      88.918 109.303 -33.876  1.00  0.00              
ATOM   2317  CA  SER A 136      89.035 107.930 -33.401  1.00  0.00              
ATOM   2318  C   SER A 136      88.209 107.712 -32.139  1.00  0.00              
ATOM   2319  O   SER A 136      87.573 106.671 -31.975  1.00  0.00              
ATOM   2320  CB  SER A 136      90.489 107.587 -33.146  1.00  0.00              
ATOM   2321  OG  SER A 136      91.242 107.573 -34.328  1.00  0.00              
ATOM   2322  H   SER A 136      89.728 109.907 -33.840  1.00  0.00              
ATOM   2323  HA  SER A 136      88.766 107.187 -34.153  1.00  0.00              
ATOM   2324 1HB  SER A 136      90.909 108.330 -32.468  1.00  0.00              
ATOM   2325 2HB  SER A 136      90.540 106.604 -32.681  1.00  0.00              
ATOM   2326  HG  SER A 136      92.154 107.352 -34.123  1.00  0.00              
ATOM   2327  N   SER A 137      88.224 108.699 -31.250  1.00  0.00              
ATOM   2328  CA  SER A 137      87.505 108.602 -29.985  1.00  0.00              
ATOM   2329  C   SER A 137      86.002 108.741 -30.194  1.00  0.00              
ATOM   2330  O   SER A 137      85.211 108.416 -29.309  1.00  0.00              
ATOM   2331  CB  SER A 137      88.004 109.659 -29.019  1.00  0.00              
ATOM   2332  OG  SER A 137      87.649 110.952 -29.424  1.00  0.00              
ATOM   2333  H   SER A 137      88.747 109.538 -31.456  1.00  0.00              
ATOM   2334  HA  SER A 137      87.720 107.686 -29.434  1.00  0.00              
ATOM   2335 1HB  SER A 137      87.573 109.464 -28.037  1.00  0.00              
ATOM   2336 2HB  SER A 137      89.089 109.591 -28.958  1.00  0.00              
ATOM   2337  HG  SER A 137      87.983 111.589 -28.788  1.00  0.00              
ATOM   2338  N   GLU A 138      85.616 109.225 -31.369  1.00  0.00              
ATOM   2339  CA  GLU A 138      84.207 109.307 -31.738  1.00  0.00              
ATOM   2340  C   GLU A 138      83.793 108.118 -32.596  1.00  0.00              
ATOM   2341  O   GLU A 138      82.638 107.694 -32.570  1.00  0.00              
ATOM   2342  CB  GLU A 138      83.923 110.615 -32.480  1.00  0.00              
ATOM   2343  CG  GLU A 138      84.092 111.868 -31.633  1.00  0.00              
ATOM   2344  CD  GLU A 138      83.901 113.113 -32.454  1.00  0.00              
ATOM   2345  OE1 GLU A 138      83.665 112.994 -33.632  1.00  0.00              
ATOM   2346  OE2 GLU A 138      83.878 114.178 -31.884  1.00  0.00              
ATOM   2347  H   GLU A 138      86.315 109.546 -32.024  1.00  0.00              
ATOM   2348  HA  GLU A 138      83.588 109.273 -30.842  1.00  0.00              
ATOM   2349 1HB  GLU A 138      84.607 110.655 -33.328  1.00  0.00              
ATOM   2350 2HB  GLU A 138      82.897 110.559 -32.843  1.00  0.00              
ATOM   2351 1HG  GLU A 138      83.430 111.899 -30.768  1.00  0.00              
ATOM   2352 2HG  GLU A 138      85.126 111.811 -31.295  1.00  0.00              
ATOM   2353  N   LEU A 139      84.743 107.584 -33.356  1.00  0.00              
ATOM   2354  CA  LEU A 139      84.460 106.494 -34.282  1.00  0.00              
ATOM   2355  C   LEU A 139      84.303 105.171 -33.545  1.00  0.00              
ATOM   2356  O   LEU A 139      83.307 104.468 -33.717  1.00  0.00              
ATOM   2357  CB  LEU A 139      85.573 106.390 -35.333  1.00  0.00              
ATOM   2358  CG  LEU A 139      85.432 105.223 -36.319  1.00  0.00              
ATOM   2359  CD1 LEU A 139      84.147 105.371 -37.123  1.00  0.00              
ATOM   2360  CD2 LEU A 139      86.643 105.186 -37.240  1.00  0.00              
ATOM   2361  H   LEU A 139      85.685 107.942 -33.290  1.00  0.00              
ATOM   2362  HA  LEU A 139      83.513 106.681 -34.788  1.00  0.00              
ATOM   2363 1HB  LEU A 139      85.418 107.336 -35.850  1.00  0.00              
ATOM   2364 2HB  LEU A 139      86.562 106.384 -34.875  1.00  0.00              
ATOM   2365  HG  LEU A 139      85.430 104.303 -35.734  1.00  0.00              
ATOM   2366 1HD1 LEU A 139      84.056 104.538 -37.820  1.00  0.00              
ATOM   2367 2HD1 LEU A 139      83.293 105.371 -36.446  1.00  0.00              
ATOM   2368 3HD1 LEU A 139      84.171 106.307 -37.679  1.00  0.00              
ATOM   2369 1HD2 LEU A 139      86.542 104.356 -37.940  1.00  0.00              
ATOM   2370 2HD2 LEU A 139      86.708 106.123 -37.794  1.00  0.00              
ATOM   2371 3HD2 LEU A 139      87.548 105.052 -36.647  1.00  0.00              
ATOM   2372  N   ILE A 140      85.292 104.836 -32.722  1.00  0.00              
ATOM   2373  CA  ILE A 140      85.414 103.488 -32.180  1.00  0.00              
ATOM   2374  C   ILE A 140      84.175 103.100 -31.383  1.00  0.00              
ATOM   2375  O   ILE A 140      83.655 101.994 -31.526  1.00  0.00              
ATOM   2376  CB  ILE A 140      86.655 103.352 -31.279  1.00  0.00              
ATOM   2377  CG1 ILE A 140      87.934 103.473 -32.111  1.00  0.00              
ATOM   2378  CG2 ILE A 140      86.627 102.029 -30.531  1.00  0.00              
ATOM   2379  CD1 ILE A 140      88.076 102.406 -33.173  1.00  0.00              
ATOM   2380  H   ILE A 140      85.976 105.533 -32.467  1.00  0.00              
ATOM   2381  HA  ILE A 140      85.467 102.754 -32.983  1.00  0.00              
ATOM   2382  HB  ILE A 140      86.667 104.174 -30.564  1.00  0.00              
ATOM   2383 1HG1 ILE A 140      87.923 104.455 -32.583  1.00  0.00              
ATOM   2384 2HG1 ILE A 140      88.776 103.412 -31.422  1.00  0.00              
ATOM   2385 1HG2 ILE A 140      87.511 101.948 -29.899  1.00  0.00              
ATOM   2386 2HG2 ILE A 140      85.733 101.981 -29.910  1.00  0.00              
ATOM   2387 3HG2 ILE A 140      86.616 101.206 -31.246  1.00  0.00              
ATOM   2388 1HD1 ILE A 140      89.006 102.558 -33.721  1.00  0.00              
ATOM   2389 2HD1 ILE A 140      88.089 101.423 -32.702  1.00  0.00              
ATOM   2390 3HD1 ILE A 140      87.236 102.466 -33.864  1.00  0.00              
ATOM   2391  N   PRO A 141      83.706 104.018 -30.545  1.00  0.00              
ATOM   2392  CA  PRO A 141      82.488 103.799 -29.773  1.00  0.00              
ATOM   2393  C   PRO A 141      81.347 103.328 -30.665  1.00  0.00              
ATOM   2394  O   PRO A 141      80.605 102.414 -30.309  1.00  0.00              
ATOM   2395  CB  PRO A 141      82.198 105.163 -29.137  1.00  0.00              
ATOM   2396  CG  PRO A 141      83.539 105.796 -28.987  1.00  0.00              
ATOM   2397  CD  PRO A 141      84.314 105.386 -30.211  1.00  0.00              
ATOM   2398  HA  PRO A 141      82.601 103.010 -29.015  1.00  0.00              
ATOM   2399 1HB  PRO A 141      81.539 105.772 -29.774  1.00  0.00              
ATOM   2400 2HB  PRO A 141      81.697 105.056 -28.164  1.00  0.00              
ATOM   2401 1HG  PRO A 141      83.457 106.891 -28.919  1.00  0.00              
ATOM   2402 2HG  PRO A 141      84.040 105.453 -28.069  1.00  0.00              
ATOM   2403 1HD  PRO A 141      84.184 106.095 -31.042  1.00  0.00              
ATOM   2404 2HD  PRO A 141      85.394 105.314 -30.015  1.00  0.00              
ATOM   2405  N   GLY A 142      81.213 103.958 -31.827  1.00  0.00              
ATOM   2406  CA  GLY A 142      80.175 103.590 -32.783  1.00  0.00              
ATOM   2407  C   GLY A 142      80.422 102.200 -33.356  1.00  0.00              
ATOM   2408  O   GLY A 142      79.487 101.426 -33.556  1.00  0.00              
ATOM   2409  H   GLY A 142      81.846 104.711 -32.055  1.00  0.00              
ATOM   2410 1HA  GLY A 142      79.208 103.600 -32.280  1.00  0.00              
ATOM   2411 2HA  GLY A 142      80.168 104.314 -33.597  1.00  0.00              
ATOM   2412  N   VAL A 143      81.688 101.891 -33.619  1.00  0.00              
ATOM   2413  CA  VAL A 143      82.070 100.564 -34.086  1.00  0.00              
ATOM   2414  C   VAL A 143      81.706  99.494 -33.064  1.00  0.00              
ATOM   2415  O   VAL A 143      81.249  98.409 -33.424  1.00  0.00              
ATOM   2416  CB  VAL A 143      83.580 100.482 -34.383  1.00  0.00              
ATOM   2417  CG1 VAL A 143      83.986  99.049 -34.689  1.00  0.00              
ATOM   2418  CG2 VAL A 143      83.945 101.397 -35.542  1.00  0.00              
ATOM   2419  H   VAL A 143      82.402 102.593 -33.493  1.00  0.00              
ATOM   2420  HA  VAL A 143      81.523 100.287 -34.988  1.00  0.00              
ATOM   2421  HB  VAL A 143      84.131 100.838 -33.513  1.00  0.00              
ATOM   2422 1HG1 VAL A 143      85.055  99.010 -34.897  1.00  0.00              
ATOM   2423 2HG1 VAL A 143      83.760  98.415 -33.832  1.00  0.00              
ATOM   2424 3HG1 VAL A 143      83.435  98.693 -35.560  1.00  0.00              
ATOM   2425 1HG2 VAL A 143      85.014 101.328 -35.738  1.00  0.00              
ATOM   2426 2HG2 VAL A 143      83.392 101.094 -36.431  1.00  0.00              
ATOM   2427 3HG2 VAL A 143      83.689 102.426 -35.288  1.00  0.00              
ATOM   2428  N   VAL A 144      81.910  99.807 -31.789  1.00  0.00              
ATOM   2429  CA  VAL A 144      81.585  98.880 -30.711  1.00  0.00              
ATOM   2430  C   VAL A 144      80.086  98.622 -30.639  1.00  0.00              
ATOM   2431  O   VAL A 144      79.650  97.491 -30.426  1.00  0.00              
ATOM   2432  CB  VAL A 144      82.072  99.406 -29.348  1.00  0.00              
ATOM   2433  CG1 VAL A 144      81.528  98.543 -28.219  1.00  0.00              
ATOM   2434  CG2 VAL A 144      83.592  99.443 -29.303  1.00  0.00              
ATOM   2435  H   VAL A 144      82.299 100.710 -31.561  1.00  0.00              
ATOM   2436  HA  VAL A 144      82.030  97.899 -30.885  1.00  0.00              
ATOM   2437  HB  VAL A 144      81.726 100.432 -29.220  1.00  0.00              
ATOM   2438 1HG1 VAL A 144      81.881  98.929 -27.263  1.00  0.00              
ATOM   2439 2HG1 VAL A 144      80.438  98.564 -28.238  1.00  0.00              
ATOM   2440 3HG1 VAL A 144      81.874  97.518 -28.346  1.00  0.00              
ATOM   2441 1HG2 VAL A 144      83.918  99.818 -28.333  1.00  0.00              
ATOM   2442 2HG2 VAL A 144      83.984  98.437 -29.455  1.00  0.00              
ATOM   2443 3HG2 VAL A 144      83.964 100.101 -30.089  1.00  0.00              
ATOM   2444  N   GLN A 145      79.300  99.678 -30.818  1.00  0.00              
ATOM   2445  CA  GLN A 145      77.847  99.555 -30.856  1.00  0.00              
ATOM   2446  C   GLN A 145      77.399  98.671 -32.013  1.00  0.00              
ATOM   2447  O   GLN A 145      76.481  97.864 -31.871  1.00  0.00              
ATOM   2448  CB  GLN A 145      77.195 100.934 -30.976  1.00  0.00              
ATOM   2449  CG  GLN A 145      77.287 101.778 -29.717  1.00  0.00              
ATOM   2450  CD  GLN A 145      76.764 103.187 -29.924  1.00  0.00              
ATOM   2451  OE1 GLN A 145      76.410 103.574 -31.041  1.00  0.00              
ATOM   2452  NE2 GLN A 145      76.717 103.964 -28.848  1.00  0.00              
ATOM   2453  H   GLN A 145      79.719 100.590 -30.931  1.00  0.00              
ATOM   2454  HA  GLN A 145      77.499  99.071 -29.944  1.00  0.00              
ATOM   2455 1HB  GLN A 145      77.691 101.447 -31.801  1.00  0.00              
ATOM   2456 2HB  GLN A 145      76.149 100.767 -31.231  1.00  0.00              
ATOM   2457 1HG  GLN A 145      76.934 101.430 -28.746  1.00  0.00              
ATOM   2458 2HG  GLN A 145      78.377 101.812 -29.714  1.00  0.00              
ATOM   2459 1HE2 GLN A 145      76.381 104.904 -28.924  1.00  0.00              
ATOM   2460 2HE2 GLN A 145      77.016 103.611 -27.962  1.00  0.00              
ATOM   2461  N   GLU A 146      78.053  98.830 -33.159  1.00  0.00              
ATOM   2462  CA  GLU A 146      77.784  97.987 -34.318  1.00  0.00              
ATOM   2463  C   GLU A 146      78.107  96.528 -34.025  1.00  0.00              
ATOM   2464  O   GLU A 146      77.355  95.628 -34.398  1.00  0.00              
ATOM   2465  CB  GLU A 146      78.584  98.470 -35.530  1.00  0.00              
ATOM   2466  CG  GLU A 146      78.088  99.778 -36.130  1.00  0.00              
ATOM   2467  CD  GLU A 146      79.024 100.281 -37.193  1.00  0.00              
ATOM   2468  OE1 GLU A 146      80.048  99.672 -37.392  1.00  0.00              
ATOM   2469  OE2 GLU A 146      78.666 101.207 -37.882  1.00  0.00              
ATOM   2470  H   GLU A 146      78.755  99.553 -33.229  1.00  0.00              
ATOM   2471  HA  GLU A 146      76.722  98.025 -34.564  1.00  0.00              
ATOM   2472 1HB  GLU A 146      79.616  98.590 -35.202  1.00  0.00              
ATOM   2473 2HB  GLU A 146      78.530  97.683 -36.282  1.00  0.00              
ATOM   2474 1HG  GLU A 146      77.079  99.714 -36.536  1.00  0.00              
ATOM   2475 2HG  GLU A 146      78.095 100.466 -35.285  1.00  0.00              
ATOM   2476  N   ILE A 147      79.232  96.299 -33.355  1.00  0.00              
ATOM   2477  CA  ILE A 147      79.634  94.952 -32.969  1.00  0.00              
ATOM   2478  C   ILE A 147      78.598  94.309 -32.056  1.00  0.00              
ATOM   2479  O   ILE A 147      78.244  93.142 -32.227  1.00  0.00              
ATOM   2480  CB  ILE A 147      81.000  94.951 -32.260  1.00  0.00              
ATOM   2481  CG1 ILE A 147      82.114  95.312 -33.247  1.00  0.00              
ATOM   2482  CG2 ILE A 147      81.268  93.597 -31.623  1.00  0.00              
ATOM   2483  CD1 ILE A 147      83.437  95.627 -32.587  1.00  0.00              
ATOM   2484  H   ILE A 147      79.823  97.079 -33.106  1.00  0.00              
ATOM   2485  HA  ILE A 147      79.677  94.300 -33.840  1.00  0.00              
ATOM   2486  HB  ILE A 147      81.002  95.722 -31.490  1.00  0.00              
ATOM   2487 1HG1 ILE A 147      82.237  94.465 -33.921  1.00  0.00              
ATOM   2488 2HG1 ILE A 147      81.775  96.179 -33.814  1.00  0.00              
ATOM   2489 1HG2 ILE A 147      82.238  93.613 -31.127  1.00  0.00              
ATOM   2490 2HG2 ILE A 147      80.491  93.379 -30.891  1.00  0.00              
ATOM   2491 3HG2 ILE A 147      81.268  92.825 -32.393  1.00  0.00              
ATOM   2492 1HD1 ILE A 147      84.175  95.873 -33.350  1.00  0.00              
ATOM   2493 2HD1 ILE A 147      83.315  96.476 -31.913  1.00  0.00              
ATOM   2494 3HD1 ILE A 147      83.777  94.761 -32.021  1.00  0.00              
ATOM   2495  N   ASN A 148      78.115  95.076 -31.084  1.00  0.00              
ATOM   2496  CA  ASN A 148      77.099  94.590 -30.158  1.00  0.00              
ATOM   2497  C   ASN A 148      75.829  94.186 -30.896  1.00  0.00              
ATOM   2498  O   ASN A 148      75.212  93.169 -30.578  1.00  0.00              
ATOM   2499  CB  ASN A 148      76.780  95.623 -29.093  1.00  0.00              
ATOM   2500  CG  ASN A 148      77.859  95.778 -28.057  1.00  0.00              
ATOM   2501  OD1 ASN A 148      78.680  94.877 -27.848  1.00  0.00              
ATOM   2502  ND2 ASN A 148      77.811  96.880 -27.352  1.00  0.00              
ATOM   2503  H   ASN A 148      78.461  96.020 -30.985  1.00  0.00              
ATOM   2504  HA  ASN A 148      77.459  93.695 -29.649  1.00  0.00              
ATOM   2505 1HB  ASN A 148      76.403  96.610 -29.367  1.00  0.00              
ATOM   2506 2HB  ASN A 148      75.969  95.030 -28.670  1.00  0.00              
ATOM   2507 1HD2 ASN A 148      78.498  97.050 -26.645  1.00  0.00              
ATOM   2508 2HD2 ASN A 148      77.090  97.550 -27.521  1.00  0.00              
ATOM   2509  N   ARG A 149      75.444  94.987 -31.883  1.00  0.00              
ATOM   2510  CA  ARG A 149      74.274  94.688 -32.700  1.00  0.00              
ATOM   2511  C   ARG A 149      74.501  93.449 -33.556  1.00  0.00              
ATOM   2512  O   ARG A 149      73.614  92.607 -33.696  1.00  0.00              
ATOM   2513  CB  ARG A 149      73.845  95.878 -33.546  1.00  0.00              
ATOM   2514  CG  ARG A 149      73.201  97.015 -32.769  1.00  0.00              
ATOM   2515  CD  ARG A 149      72.550  98.046 -33.619  1.00  0.00              
ATOM   2516  NE  ARG A 149      73.469  98.820 -34.436  1.00  0.00              
ATOM   2517  CZ  ARG A 149      74.110  99.932 -34.024  1.00  0.00              
ATOM   2518  NH1 ARG A 149      73.908 100.423 -32.821  1.00  0.00              
ATOM   2519  NH2 ARG A 149      74.931 100.530 -34.870  1.00  0.00              
ATOM   2520  H   ARG A 149      75.976  95.824 -32.073  1.00  0.00              
ATOM   2521  HA  ARG A 149      73.421  94.468 -32.057  1.00  0.00              
ATOM   2522 1HB  ARG A 149      74.736  96.247 -34.051  1.00  0.00              
ATOM   2523 2HB  ARG A 149      73.137  95.503 -34.286  1.00  0.00              
ATOM   2524 1HG  ARG A 149      72.441  96.598 -32.107  1.00  0.00              
ATOM   2525 2HG  ARG A 149      73.970  97.507 -32.173  1.00  0.00              
ATOM   2526 1HD  ARG A 149      71.847  97.557 -34.292  1.00  0.00              
ATOM   2527 2HD  ARG A 149      72.013  98.745 -32.978  1.00  0.00              
ATOM   2528  HE  ARG A 149      73.767  98.670 -35.391  1.00  0.00              
ATOM   2529 1HH1 ARG A 149      73.263  99.964 -32.193  1.00  0.00              
ATOM   2530 2HH1 ARG A 149      74.397 101.257 -32.531  1.00  0.00              
ATOM   2531 1HH2 ARG A 149      75.061 100.149 -35.797  1.00  0.00              
ATOM   2532 2HH2 ARG A 149      75.423 101.364 -34.586  1.00  0.00              
ATOM   2533  N   TYR A 150      75.696  93.342 -34.128  1.00  0.00              
ATOM   2534  CA  TYR A 150      76.027  92.229 -35.009  1.00  0.00              
ATOM   2535  C   TYR A 150      76.026  90.907 -34.251  1.00  0.00              
ATOM   2536  O   TYR A 150      75.625  89.874 -34.787  1.00  0.00              
ATOM   2537  CB  TYR A 150      77.390  92.454 -35.668  1.00  0.00              
ATOM   2538  CG  TYR A 150      77.426  93.634 -36.614  1.00  0.00              
ATOM   2539  CD1 TYR A 150      76.253  94.225 -37.061  1.00  0.00              
ATOM   2540  CD2 TYR A 150      78.633  94.155 -37.055  1.00  0.00              
ATOM   2541  CE1 TYR A 150      76.280  95.302 -37.925  1.00  0.00              
ATOM   2542  CE2 TYR A 150      78.672  95.233 -37.919  1.00  0.00              
ATOM   2543  CZ  TYR A 150      77.493  95.804 -38.352  1.00  0.00              
ATOM   2544  OH  TYR A 150      77.526  96.878 -39.211  1.00  0.00              
ATOM   2545  H   TYR A 150      76.393  94.051 -33.948  1.00  0.00              
ATOM   2546  HA  TYR A 150      75.273  92.139 -35.791  1.00  0.00              
ATOM   2547 1HB  TYR A 150      78.114  92.609 -34.867  1.00  0.00              
ATOM   2548 2HB  TYR A 150      77.639  91.544 -36.213  1.00  0.00              
ATOM   2549  HD1 TYR A 150      75.298  93.823 -36.720  1.00  0.00              
ATOM   2550  HD2 TYR A 150      79.561  93.699 -36.710  1.00  0.00              
ATOM   2551  HE1 TYR A 150      75.350  95.756 -38.269  1.00  0.00              
ATOM   2552  HE2 TYR A 150      79.631  95.627 -38.255  1.00  0.00              
ATOM   2553  HH  TYR A 150      78.419  97.145 -39.443  1.00  0.00              
ATOM   2554  N   LEU A 151      76.477  90.947 -33.002  1.00  0.00              
ATOM   2555  CA  LEU A 151      76.546  89.749 -32.174  1.00  0.00              
ATOM   2556  C   LEU A 151      75.231  89.507 -31.444  1.00  0.00              
ATOM   2557  O   LEU A 151      75.059  88.486 -30.778  1.00  0.00              
ATOM   2558  CB  LEU A 151      77.700  89.865 -31.170  1.00  0.00              
ATOM   2559  CG  LEU A 151      79.099  89.967 -31.792  1.00  0.00              
ATOM   2560  CD1 LEU A 151      80.140  90.183 -30.702  1.00  0.00              
ATOM   2561  CD2 LEU A 151      79.398  88.700 -32.580  1.00  0.00              
ATOM   2562  H   LEU A 151      76.780  91.830 -32.616  1.00  0.00              
ATOM   2563  HA  LEU A 151      76.714  88.878 -32.806  1.00  0.00              
ATOM   2564 1HB  LEU A 151      77.431  90.809 -30.699  1.00  0.00              
ATOM   2565 2HB  LEU A 151      77.671  89.067 -30.428  1.00  0.00              
ATOM   2566  HG  LEU A 151      79.081  90.800 -32.494  1.00  0.00              
ATOM   2567 1HD1 LEU A 151      81.130  90.254 -31.153  1.00  0.00              
ATOM   2568 2HD1 LEU A 151      79.919  91.106 -30.166  1.00  0.00              
ATOM   2569 3HD1 LEU A 151      80.118  89.344 -30.007  1.00  0.00              
ATOM   2570 1HD2 LEU A 151      80.392  88.774 -33.022  1.00  0.00              
ATOM   2571 2HD2 LEU A 151      79.360  87.838 -31.914  1.00  0.00              
ATOM   2572 3HD2 LEU A 151      78.658  88.580 -33.371  1.00  0.00              
ATOM   2573  N   ARG A 152      74.305  90.451 -31.575  1.00  0.00              
ATOM   2574  CA  ARG A 152      73.017  90.360 -30.898  1.00  0.00              
ATOM   2575  C   ARG A 152      73.195  90.241 -29.390  1.00  0.00              
ATOM   2576  O   ARG A 152      72.615  89.360 -28.754  1.00  0.00              
ATOM   2577  CB  ARG A 152      72.158  89.231 -31.448  1.00  0.00              
ATOM   2578  CG  ARG A 152      71.844  89.332 -32.932  1.00  0.00              
ATOM   2579  CD  ARG A 152      71.046  88.200 -33.468  1.00  0.00              
ATOM   2580  NE  ARG A 152      69.655  88.188 -33.043  1.00  0.00              
ATOM   2581  CZ  ARG A 152      68.669  88.893 -33.630  1.00  0.00              
ATOM   2582  NH1 ARG A 152      68.921  89.695 -34.642  1.00  0.00              
ATOM   2583  NH2 ARG A 152      67.445  88.777 -33.148  1.00  0.00              
ATOM   2584  H   ARG A 152      74.499  91.253 -32.158  1.00  0.00              
ATOM   2585  HA  ARG A 152      72.444  91.271 -31.072  1.00  0.00              
ATOM   2586 1HB  ARG A 152      72.693  88.302 -31.257  1.00  0.00              
ATOM   2587 2HB  ARG A 152      71.226  89.237 -30.883  1.00  0.00              
ATOM   2588 1HG  ARG A 152      71.282  90.250 -33.106  1.00  0.00              
ATOM   2589 2HG  ARG A 152      72.784  89.372 -33.484  1.00  0.00              
ATOM   2590 1HD  ARG A 152      71.054  88.244 -34.556  1.00  0.00              
ATOM   2591 2HD  ARG A 152      71.496  87.263 -33.139  1.00  0.00              
ATOM   2592  HE  ARG A 152      69.218  87.682 -32.284  1.00  0.00              
ATOM   2593 1HH1 ARG A 152      69.865  89.787 -34.987  1.00  0.00              
ATOM   2594 2HH1 ARG A 152      68.168  90.215 -35.068  1.00  0.00              
ATOM   2595 1HH2 ARG A 152      67.272  88.169 -32.358  1.00  0.00              
ATOM   2596 2HH2 ARG A 152      66.688  89.294 -33.569  1.00  0.00              
ATOM   2597  N   VAL A 153      73.999  91.132 -28.821  1.00  0.00              
ATOM   2598  CA  VAL A 153      74.331  91.071 -27.403  1.00  0.00              
ATOM   2599  C   VAL A 153      73.132  91.443 -26.540  1.00  0.00              
ATOM   2600  O   VAL A 153      72.490  92.470 -26.762  1.00  0.00              
ATOM   2601  CB  VAL A 153      75.509  92.002 -27.057  1.00  0.00              
ATOM   2602  CG1 VAL A 153      75.760  92.007 -25.556  1.00  0.00              
ATOM   2603  CG2 VAL A 153      76.763  91.575 -27.804  1.00  0.00              
ATOM   2604  H   VAL A 153      74.391  91.872 -29.387  1.00  0.00              
ATOM   2605  HA  VAL A 153      74.589  90.056 -27.100  1.00  0.00              
ATOM   2606  HB  VAL A 153      75.271  93.012 -27.389  1.00  0.00              
ATOM   2607 1HG1 VAL A 153      76.595  92.670 -25.330  1.00  0.00              
ATOM   2608 2HG1 VAL A 153      74.868  92.358 -25.039  1.00  0.00              
ATOM   2609 3HG1 VAL A 153      75.999  90.997 -25.224  1.00  0.00              
ATOM   2610 1HG2 VAL A 153      77.584  92.243 -27.549  1.00  0.00              
ATOM   2611 2HG2 VAL A 153      77.023  90.554 -27.523  1.00  0.00              
ATOM   2612 3HG2 VAL A 153      76.580  91.620 -28.878  1.00  0.00              
ATOM   2613  N   ARG A 154      72.835  90.603 -25.555  1.00  0.00              
ATOM   2614  CA  ARG A 154      71.723  90.852 -24.645  1.00  0.00              
ATOM   2615  C   ARG A 154      72.114  90.550 -23.203  1.00  0.00              
ATOM   2616  O   ARG A 154      73.023  89.761 -22.949  1.00  0.00              
ATOM   2617  CB  ARG A 154      70.468  90.095 -25.051  1.00  0.00              
ATOM   2618  CG  ARG A 154      70.570  88.582 -24.946  1.00  0.00              
ATOM   2619  CD  ARG A 154      69.366  87.852 -25.419  1.00  0.00              
ATOM   2620  NE  ARG A 154      69.433  86.409 -25.253  1.00  0.00              
ATOM   2621  CZ  ARG A 154      68.501  85.544 -25.700  1.00  0.00              
ATOM   2622  NH1 ARG A 154      67.415  85.971 -26.304  1.00  0.00              
ATOM   2623  NH2 ARG A 154      68.697  84.253 -25.492  1.00  0.00              
ATOM   2624  H   ARG A 154      73.393  89.770 -25.433  1.00  0.00              
ATOM   2625  HA  ARG A 154      71.449  91.906 -24.678  1.00  0.00              
ATOM   2626 1HB  ARG A 154      69.662  90.446 -24.408  1.00  0.00              
ATOM   2627 2HB  ARG A 154      70.253  90.368 -26.085  1.00  0.00              
ATOM   2628 1HG  ARG A 154      71.420  88.249 -25.543  1.00  0.00              
ATOM   2629 2HG  ARG A 154      70.735  88.318 -23.901  1.00  0.00              
ATOM   2630 1HD  ARG A 154      68.498  88.204 -24.863  1.00  0.00              
ATOM   2631 2HD  ARG A 154      69.224  88.053 -26.480  1.00  0.00              
ATOM   2632  HE  ARG A 154      70.142  85.843 -24.805  1.00  0.00              
ATOM   2633 1HH1 ARG A 154      67.271  86.961 -26.439  1.00  0.00              
ATOM   2634 2HH1 ARG A 154      66.728  85.306 -26.631  1.00  0.00              
ATOM   2635 1HH2 ARG A 154      69.530  83.943 -25.010  1.00  0.00              
ATOM   2636 2HH2 ARG A 154      68.015  83.584 -25.816  1.00  0.00              
ATOM   2637  N   PRO A 155      71.421  91.183 -22.263  1.00  0.00              
ATOM   2638  CA  PRO A 155      71.704  90.996 -20.845  1.00  0.00              
ATOM   2639  C   PRO A 155      71.650  89.522 -20.463  1.00  0.00              
ATOM   2640  O   PRO A 155      70.827  88.767 -20.980  1.00  0.00              
ATOM   2641  CB  PRO A 155      70.621  91.816 -20.136  1.00  0.00              
ATOM   2642  CG  PRO A 155      70.252  92.873 -21.119  1.00  0.00              
ATOM   2643  CD  PRO A 155      70.354  92.216 -22.469  1.00  0.00              
ATOM   2644  HA  PRO A 155      72.716  91.324 -20.566  1.00  0.00              
ATOM   2645 1HB  PRO A 155      69.752  91.194 -19.874  1.00  0.00              
ATOM   2646 2HB  PRO A 155      70.997  92.256 -19.200  1.00  0.00              
ATOM   2647 1HG  PRO A 155      69.234  93.247 -20.937  1.00  0.00              
ATOM   2648 2HG  PRO A 155      70.930  93.737 -21.048  1.00  0.00              
ATOM   2649 1HD  PRO A 155      69.406  91.750 -22.778  1.00  0.00              
ATOM   2650 2HD  PRO A 155      70.633  92.929 -23.259  1.00  0.00              
ATOM   2651  N   PRO A 156      72.532  89.119 -19.554  1.00  0.00              
ATOM   2652  CA  PRO A 156      72.547  87.749 -19.057  1.00  0.00              
ATOM   2653  C   PRO A 156      71.170  87.326 -18.564  1.00  0.00              
ATOM   2654  O   PRO A 156      70.803  86.154 -18.647  1.00  0.00              
ATOM   2655  CB  PRO A 156      73.582  87.772 -17.928  1.00  0.00              
ATOM   2656  CG  PRO A 156      74.501  88.889 -18.289  1.00  0.00              
ATOM   2657  CD  PRO A 156      73.626  89.936 -18.926  1.00  0.00              
ATOM   2658  HA  PRO A 156      72.807  87.017 -19.836  1.00  0.00              
ATOM   2659 1HB  PRO A 156      73.108  87.947 -16.950  1.00  0.00              
ATOM   2660 2HB  PRO A 156      74.124  86.818 -17.857  1.00  0.00              
ATOM   2661 1HG  PRO A 156      75.011  89.288 -17.400  1.00  0.00              
ATOM   2662 2HG  PRO A 156      75.283  88.551 -18.984  1.00  0.00              
ATOM   2663 1HD  PRO A 156      73.221  90.644 -18.188  1.00  0.00              
ATOM   2664 2HD  PRO A 156      74.167  90.529 -19.677  1.00  0.00              
ATOM   2665  N   ILE A 157      70.410  88.287 -18.049  1.00  0.00              
ATOM   2666  CA  ILE A 157      69.049  88.028 -17.595  1.00  0.00              
ATOM   2667  C   ILE A 157      68.175  87.523 -18.736  1.00  0.00              
ATOM   2668  O   ILE A 157      67.379  86.600 -18.560  1.00  0.00              
ATOM   2669  CB  ILE A 157      68.407  89.288 -16.987  1.00  0.00              
ATOM   2670  CG1 ILE A 157      69.108  89.668 -15.680  1.00  0.00              
ATOM   2671  CG2 ILE A 157      66.920  89.067 -16.753  1.00  0.00              
ATOM   2672  CD1 ILE A 157      68.727  91.033 -15.157  1.00  0.00              
ATOM   2673  H   ILE A 157      70.785  89.222 -17.971  1.00  0.00              
ATOM   2674  HA  ILE A 157      69.036  87.224 -16.860  1.00  0.00              
ATOM   2675  HB  ILE A 157      68.546  90.124 -17.672  1.00  0.00              
ATOM   2676 1HG1 ILE A 157      68.849  88.910 -14.942  1.00  0.00              
ATOM   2677 2HG1 ILE A 157      70.181  89.638 -15.868  1.00  0.00              
ATOM   2678 1HG2 ILE A 157      66.482  89.967 -16.322  1.00  0.00              
ATOM   2679 2HG2 ILE A 157      66.432  88.844 -17.701  1.00  0.00              
ATOM   2680 3HG2 ILE A 157      66.780  88.232 -16.067  1.00  0.00              
ATOM   2681 1HD1 ILE A 157      69.264  91.231 -14.229  1.00  0.00              
ATOM   2682 2HD1 ILE A 157      68.987  91.793 -15.895  1.00  0.00              
ATOM   2683 3HD1 ILE A 157      67.655  91.065 -14.967  1.00  0.00              
ATOM   2684  N   ASN A 158      68.327  88.134 -19.906  1.00  0.00              
ATOM   2685  CA  ASN A 158      67.570  87.730 -21.085  1.00  0.00              
ATOM   2686  C   ASN A 158      68.119  86.439 -21.677  1.00  0.00              
ATOM   2687  O   ASN A 158      67.383  85.658 -22.280  1.00  0.00              
ATOM   2688  CB  ASN A 158      67.555  88.824 -22.137  1.00  0.00              
ATOM   2689  CG  ASN A 158      66.682  89.995 -21.780  1.00  0.00              
ATOM   2690  OD1 ASN A 158      65.802  89.899 -20.917  1.00  0.00              
ATOM   2691  ND2 ASN A 158      66.866  91.075 -22.495  1.00  0.00              
ATOM   2692  H   ASN A 158      68.983  88.898 -19.981  1.00  0.00              
ATOM   2693  HA  ASN A 158      66.534  87.527 -20.808  1.00  0.00              
ATOM   2694 1HB  ASN A 158      68.485  89.191 -22.574  1.00  0.00              
ATOM   2695 2HB  ASN A 158      67.031  88.205 -22.865  1.00  0.00              
ATOM   2696 1HD2 ASN A 158      66.320  91.894 -22.313  1.00  0.00              
ATOM   2697 2HD2 ASN A 158      67.551  91.082 -23.223  1.00  0.00              
ATOM   2698  N   ARG A 159      69.418  86.218 -21.500  1.00  0.00              
ATOM   2699  CA  ARG A 159      70.055  84.989 -21.956  1.00  0.00              
ATOM   2700  C   ARG A 159      69.520  83.778 -21.201  1.00  0.00              
ATOM   2701  O   ARG A 159      69.214  82.747 -21.799  1.00  0.00              
ATOM   2702  CB  ARG A 159      71.573  85.067 -21.880  1.00  0.00              
ATOM   2703  CG  ARG A 159      72.212  86.045 -22.852  1.00  0.00              
ATOM   2704  CD  ARG A 159      73.696  86.084 -22.794  1.00  0.00              
ATOM   2705  NE  ARG A 159      74.306  87.089 -23.649  1.00  0.00              
ATOM   2706  CZ  ARG A 159      74.489  86.955 -24.978  1.00  0.00              
ATOM   2707  NH1 ARG A 159      74.147  85.849 -25.600  1.00  0.00              
ATOM   2708  NH2 ARG A 159      75.045  87.958 -25.635  1.00  0.00              
ATOM   2709  H   ARG A 159      69.977  86.921 -21.038  1.00  0.00              
ATOM   2710  HA  ARG A 159      69.826  84.823 -23.009  1.00  0.00              
ATOM   2711 1HB  ARG A 159      71.826  85.356 -20.861  1.00  0.00              
ATOM   2712 2HB  ARG A 159      71.952  84.064 -22.078  1.00  0.00              
ATOM   2713 1HG  ARG A 159      71.923  85.766 -23.866  1.00  0.00              
ATOM   2714 2HG  ARG A 159      71.840  87.046 -22.631  1.00  0.00              
ATOM   2715 1HD  ARG A 159      74.005  86.295 -21.771  1.00  0.00              
ATOM   2716 2HD  ARG A 159      74.088  85.114 -23.100  1.00  0.00              
ATOM   2717  HE  ARG A 159      74.673  88.001 -23.411  1.00  0.00              
ATOM   2718 1HH1 ARG A 159      73.739  85.085 -25.080  1.00  0.00              
ATOM   2719 2HH1 ARG A 159      74.292  85.769 -26.596  1.00  0.00              
ATOM   2720 1HH2 ARG A 159      75.319  88.794 -25.138  1.00  0.00              
ATOM   2721 2HH2 ARG A 159      75.194  87.883 -26.631  1.00  0.00              
ATOM   2722  N   VAL A 160      69.411  83.911 -19.883  1.00  0.00              
ATOM   2723  CA  VAL A 160      68.956  82.813 -19.038  1.00  0.00              
ATOM   2724  C   VAL A 160      67.495  82.988 -18.646  1.00  0.00              
ATOM   2725  O   VAL A 160      66.626  82.689 -19.418  1.00  0.00              
ATOM   2726  OXT VAL A 160      67.212  83.425 -17.564  1.00  0.00              
ATOM   2727  CB  VAL A 160      69.809  82.691 -17.762  1.00  0.00              
ATOM   2728  CG1 VAL A 160      69.296  81.560 -16.884  1.00  0.00              
ATOM   2729  CG2 VAL A 160      71.271  82.466 -18.117  1.00  0.00              
ATOM   2730  H   VAL A 160      69.648  84.794 -19.456  1.00  0.00              
ATOM   2731  HA  VAL A 160      68.990  81.862 -19.571  1.00  0.00              
ATOM   2732  HB  VAL A 160      69.759  83.630 -17.211  1.00  0.00              
ATOM   2733 1HG1 VAL A 160      69.910  81.488 -15.986  1.00  0.00              
ATOM   2734 2HG1 VAL A 160      68.262  81.759 -16.600  1.00  0.00              
ATOM   2735 3HG1 VAL A 160      69.347  80.620 -17.433  1.00  0.00              
ATOM   2736 1HG2 VAL A 160      71.860  82.383 -17.204  1.00  0.00              
ATOM   2737 2HG2 VAL A 160      71.366  81.547 -18.696  1.00  0.00              
ATOM   2738 3HG2 VAL A 160      71.636  83.306 -18.708  1.00  0.00              
TER                                                                             
