# Supplementary material for: A pangenomic analysis of the Nannochloropsis organellar genomes reveals novel genetic variations in key metabolic genes
Source: BMC Genomics. 2014 Mar 19;15:212. doi: 10.1186/1471-2164-15-212 (PMC3999925; doi:10.1186/1471-2164-15-212)
Supplement: Additional file 9 — Protein model of the N. salina AtpG. [file 1471-2164-15-212-S9.zip]

Archive with 1 entries (1 files):
- Additional File 10_ atpD_atpA_dock_model.pdb
