# Supplementary material for: A pangenomic analysis of the Nannochloropsis organellar genomes reveals novel genetic variations in key metabolic genes
Source: BMC Genomics. 2014 Mar 19;15:212. doi: 10.1186/1471-2164-15-212 (PMC3999925; doi:10.1186/1471-2164-15-212)
Supplement: Additional file 9 — Protein model of the N. salina AtpG. [file 1471-2164-15-212-S9.zip › Additional File 10_ atpD_atpA_dock_model.pdb]

ATOM      1  N   MET A   1       0.000   0.000   0.000  1.00  0.00              
ATOM      2  CA  MET A   1       1.458   0.000   0.000  1.00  0.00              
ATOM      3  C   MET A   1       2.009   1.420   0.000  1.00  0.00              
ATOM      4  O   MET A   1       2.870   1.762   0.811  1.00  0.00              
ATOM      5  CB  MET A   1       1.986  -0.771  -1.208  1.00  0.00              
ATOM      6  CG  MET A   1       1.696  -2.266  -1.176  1.00  0.00              
ATOM      7  SD  MET A   1       2.288  -3.120  -2.651  1.00  0.00              
ATOM      8  CE  MET A   1       4.056  -3.098  -2.368  1.00  0.00              
ATOM      9 1H   MET A   1      -0.500  -0.433  -0.750  1.00  0.00              
ATOM     10 2H   MET A   1      -0.500  -0.433   0.750  1.00  0.00              
ATOM     11 3H   MET A   1      -0.500   0.866   0.000  1.00  0.00              
ATOM     12  HA  MET A   1       1.830  -0.476   0.907  1.00  0.00              
ATOM     13 1HB  MET A   1       1.526  -0.331  -2.091  1.00  0.00              
ATOM     14 2HB  MET A   1       3.064  -0.612  -1.241  1.00  0.00              
ATOM     15 1HG  MET A   1       2.184  -2.688  -0.298  1.00  0.00              
ATOM     16 2HG  MET A   1       0.618  -2.400  -1.094  1.00  0.00              
ATOM     17 1HE  MET A   1       4.564  -3.592  -3.197  1.00  0.00              
ATOM     18 2HE  MET A   1       4.400  -2.066  -2.293  1.00  0.00              
ATOM     19 3HE  MET A   1       4.282  -3.624  -1.439  1.00  0.00              
ATOM     20  N   GLY A   2       1.507   2.244  -0.914  1.00  0.00              
ATOM     21  CA  GLY A   2       1.978   3.617  -1.048  1.00  0.00              
ATOM     22  C   GLY A   2       3.058   3.727  -2.117  1.00  0.00              
ATOM     23  O   GLY A   2       3.442   4.828  -2.514  1.00  0.00              
ATOM     24  H   GLY A   2       0.781   1.910  -1.532  1.00  0.00              
ATOM     25 1HA  GLY A   2       1.139   4.256  -1.324  1.00  0.00              
ATOM     26 2HA  GLY A   2       2.387   3.948  -0.094  1.00  0.00              
ATOM     27  N   CYS A   3       3.545   2.581  -2.579  1.00  0.00              
ATOM     28  CA  CYS A   3       4.617   2.546  -3.566  1.00  0.00              
ATOM     29  C   CYS A   3       4.126   3.015  -4.930  1.00  0.00              
ATOM     30  O   CYS A   3       4.917   3.433  -5.775  1.00  0.00              
ATOM     31  CB  CYS A   3       4.990   1.064  -3.608  1.00  0.00              
ATOM     32  SG  CYS A   3       5.734   0.435  -2.084  1.00  0.00              
ATOM     33  H   CYS A   3       3.163   1.711  -2.237  1.00  0.00              
ATOM     34  HA  CYS A   3       5.497   3.118  -3.271  1.00  0.00              
ATOM     35 1HB  CYS A   3       4.102   0.457  -3.785  1.00  0.00              
ATOM     36 2HB  CYS A   3       5.719   0.882  -4.398  1.00  0.00              
ATOM     37  HG  CYS A   3       6.778   1.259  -2.089  1.00  0.00              
ATOM     38  N   LEU A   4       2.816   2.943  -5.138  1.00  0.00              
ATOM     39  CA  LEU A   4       2.213   3.382  -6.391  1.00  0.00              
ATOM     40  C   LEU A   4       2.463   4.865  -6.632  1.00  0.00              
ATOM     41  O   LEU A   4       2.622   5.300  -7.773  1.00  0.00              
ATOM     42  CB  LEU A   4       0.708   3.087  -6.387  1.00  0.00              
ATOM     43  CG  LEU A   4       0.334   1.600  -6.426  1.00  0.00              
ATOM     44  CD1 LEU A   4      -1.164   1.433  -6.210  1.00  0.00              
ATOM     45  CD2 LEU A   4       0.755   1.004  -7.761  1.00  0.00              
ATOM     46  H   LEU A   4       2.221   2.574  -4.409  1.00  0.00              
ATOM     47  HA  LEU A   4       2.674   2.851  -7.223  1.00  0.00              
ATOM     48 1HB  LEU A   4       0.447   3.513  -5.420  1.00  0.00              
ATOM     49 2HB  LEU A   4       0.188   3.632  -7.175  1.00  0.00              
ATOM     50  HG  LEU A   4       0.905   1.101  -5.643  1.00  0.00              
ATOM     51 1HD1 LEU A   4      -1.421   0.374  -6.239  1.00  0.00              
ATOM     52 2HD1 LEU A   4      -1.440   1.845  -5.239  1.00  0.00              
ATOM     53 3HD1 LEU A   4      -1.706   1.959  -6.995  1.00  0.00              
ATOM     54 1HD2 LEU A   4       0.489  -0.053  -7.788  1.00  0.00              
ATOM     55 2HD2 LEU A   4       0.246   1.528  -8.571  1.00  0.00              
ATOM     56 3HD2 LEU A   4       1.833   1.110  -7.883  1.00  0.00              
ATOM     57  N   ASP A   5       2.496   5.638  -5.552  1.00  0.00              
ATOM     58  CA  ASP A   5       2.717   7.076  -5.645  1.00  0.00              
ATOM     59  C   ASP A   5       4.158   7.434  -5.308  1.00  0.00              
ATOM     60  O   ASP A   5       4.701   8.412  -5.822  1.00  0.00              
ATOM     61  CB  ASP A   5       1.757   7.827  -4.719  1.00  0.00              
ATOM     62  CG  ASP A   5       0.285   7.665  -5.073  1.00  0.00              
ATOM     63  OD1 ASP A   5      -0.072   7.948  -6.192  1.00  0.00              
ATOM     64  OD2 ASP A   5      -0.438   7.114  -4.278  1.00  0.00              
ATOM     65  H   ASP A   5       2.364   5.218  -4.643  1.00  0.00              
ATOM     66  HA  ASP A   5       2.545   7.410  -6.669  1.00  0.00              
ATOM     67 1HB  ASP A   5       1.904   7.598  -3.663  1.00  0.00              
ATOM     68 2HB  ASP A   5       2.067   8.854  -4.916  1.00  0.00              
ATOM     69  N   LYS A   6       4.774   6.637  -4.441  1.00  0.00              
ATOM     70  CA  LYS A   6       6.123   6.919  -3.965  1.00  0.00              
ATOM     71  C   LYS A   6       7.146   6.750  -5.081  1.00  0.00              
ATOM     72  O   LYS A   6       7.948   7.647  -5.342  1.00  0.00              
ATOM     73  CB  LYS A   6       6.476   6.011  -2.786  1.00  0.00              
ATOM     74  CG  LYS A   6       7.822   6.312  -2.141  1.00  0.00              
ATOM     75  CD  LYS A   6       8.106   5.365  -0.985  1.00  0.00              
ATOM     76  CE  LYS A   6       9.466   5.642  -0.363  1.00  0.00              
ATOM     77  NZ  LYS A   6       9.772   4.701   0.749  1.00  0.00              
ATOM     78  H   LYS A   6       4.294   5.815  -4.103  1.00  0.00              
ATOM     79  HA  LYS A   6       6.189   7.957  -3.637  1.00  0.00              
ATOM     80 1HB  LYS A   6       5.684   6.128  -2.045  1.00  0.00              
ATOM     81 2HB  LYS A   6       6.474   4.987  -3.159  1.00  0.00              
ATOM     82 1HG  LYS A   6       8.600   6.206  -2.898  1.00  0.00              
ATOM     83 2HG  LYS A   6       7.809   7.339  -1.776  1.00  0.00              
ATOM     84 1HD  LYS A   6       7.328   5.495  -0.231  1.00  0.00              
ATOM     85 2HD  LYS A   6       8.080   4.342  -1.359  1.00  0.00              
ATOM     86 1HE  LYS A   6      10.223   5.544  -1.140  1.00  0.00              
ATOM     87 2HE  LYS A   6       9.467   6.664   0.017  1.00  0.00              
ATOM     88 1HZ  LYS A   6      10.681   4.918   1.133  1.00  0.00              
ATOM     89 2HZ  LYS A   6       9.071   4.792   1.470  1.00  0.00              
ATOM     90 3HZ  LYS A   6       9.773   3.754   0.397  1.00  0.00              
ATOM     91  N   VAL A   7       7.114   5.595  -5.737  1.00  0.00              
ATOM     92  CA  VAL A   7       8.103   5.265  -6.756  1.00  0.00              
ATOM     93  C   VAL A   7       7.433   4.851  -8.060  1.00  0.00              
ATOM     94  O   VAL A   7       6.607   3.938  -8.082  1.00  0.00              
ATOM     95  CB  VAL A   7       9.039   4.134  -6.290  1.00  0.00              
ATOM     96  CG1 VAL A   7      10.132   3.889  -7.319  1.00  0.00              
ATOM     97  CG2 VAL A   7       9.649   4.471  -4.937  1.00  0.00              
ATOM     98  H   VAL A   7       6.385   4.929  -5.524  1.00  0.00              
ATOM     99  HA  VAL A   7       8.709   6.133  -7.016  1.00  0.00              
ATOM    100  HB  VAL A   7       8.456   3.224  -6.156  1.00  0.00              
ATOM    101 1HG1 VAL A   7      10.785   3.087  -6.974  1.00  0.00              
ATOM    102 2HG1 VAL A   7       9.680   3.605  -8.269  1.00  0.00              
ATOM    103 3HG1 VAL A   7      10.717   4.799  -7.453  1.00  0.00              
ATOM    104 1HG2 VAL A   7      10.307   3.662  -4.623  1.00  0.00              
ATOM    105 2HG2 VAL A   7      10.222   5.395  -5.018  1.00  0.00              
ATOM    106 3HG2 VAL A   7       8.855   4.599  -4.202  1.00  0.00              
ATOM    107  N   GLN A   8       7.793   5.527  -9.145  1.00  0.00              
ATOM    108  CA  GLN A   8       7.197   5.259 -10.448  1.00  0.00              
ATOM    109  C   GLN A   8       7.589   3.879 -10.960  1.00  0.00              
ATOM    110  O   GLN A   8       6.791   3.194 -11.601  1.00  0.00              
ATOM    111  CB  GLN A   8       7.622   6.326 -11.461  1.00  0.00              
ATOM    112  CG  GLN A   8       7.016   7.696 -11.212  1.00  0.00              
ATOM    113  CD  GLN A   8       7.535   8.743 -12.180  1.00  0.00              
ATOM    114  OE1 GLN A   8       8.413   8.467 -13.002  1.00  0.00              
ATOM    115  NE2 GLN A   8       6.998   9.954 -12.085  1.00  0.00              
ATOM    116  H   GLN A   8       8.498   6.246  -9.065  1.00  0.00              
ATOM    117  HA  GLN A   8       6.111   5.260 -10.360  1.00  0.00              
ATOM    118 1HB  GLN A   8       8.709   6.389 -11.415  1.00  0.00              
ATOM    119 2HB  GLN A   8       7.321   5.964 -12.444  1.00  0.00              
ATOM    120 1HG  GLN A   8       5.945   7.855 -11.091  1.00  0.00              
ATOM    121 2HG  GLN A   8       7.513   7.838 -10.252  1.00  0.00              
ATOM    122 1HE2 GLN A   8       7.301  10.685 -12.697  1.00  0.00              
ATOM    123 2HE2 GLN A   8       6.290  10.135 -11.402  1.00  0.00              
ATOM    124  N   LEU A   9       8.822   3.475 -10.673  1.00  0.00              
ATOM    125  CA  LEU A   9       9.294   2.142 -11.029  1.00  0.00              
ATOM    126  C   LEU A   9       8.447   1.063 -10.367  1.00  0.00              
ATOM    127  O   LEU A   9       7.926   0.172 -11.037  1.00  0.00              
ATOM    128  CB  LEU A   9      10.768   1.979 -10.637  1.00  0.00              
ATOM    129  CG  LEU A   9      11.374   0.601 -10.933  1.00  0.00              
ATOM    130  CD1 LEU A   9      11.344   0.329 -12.431  1.00  0.00              
ATOM    131  CD2 LEU A   9      12.799   0.548 -10.404  1.00  0.00              
ATOM    132  H   LEU A   9       9.448   4.108 -10.196  1.00  0.00              
ATOM    133  HA  LEU A   9       9.197   1.995 -12.104  1.00  0.00              
ATOM    134 1HB  LEU A   9      11.209   2.730 -11.290  1.00  0.00              
ATOM    135 2HB  LEU A   9      10.942   2.255  -9.597  1.00  0.00              
ATOM    136  HG  LEU A   9      10.787  -0.136 -10.384  1.00  0.00              
ATOM    137 1HD1 LEU A   9      11.776  -0.652 -12.631  1.00  0.00              
ATOM    138 2HD1 LEU A   9      10.313   0.349 -12.784  1.00  0.00              
ATOM    139 3HD1 LEU A   9      11.921   1.093 -12.951  1.00  0.00              
ATOM    140 1HD2 LEU A   9      13.228  -0.432 -10.614  1.00  0.00              
ATOM    141 2HD2 LEU A   9      13.397   1.319 -10.889  1.00  0.00              
ATOM    142 3HD2 LEU A   9      12.794   0.717  -9.327  1.00  0.00              
ATOM    143  N   SER A  10       8.313   1.149  -9.048  1.00  0.00              
ATOM    144  CA  SER A  10       7.494   0.204  -8.298  1.00  0.00              
ATOM    145  C   SER A  10       6.052   0.212  -8.789  1.00  0.00              
ATOM    146  O   SER A  10       5.416  -0.836  -8.896  1.00  0.00              
ATOM    147  CB  SER A  10       7.549   0.526  -6.817  1.00  0.00              
ATOM    148  OG  SER A  10       8.830   0.331  -6.284  1.00  0.00              
ATOM    149  H   SER A  10       8.790   1.888  -8.552  1.00  0.00              
ATOM    150  HA  SER A  10       7.885  -0.814  -8.313  1.00  0.00              
ATOM    151 1HB  SER A  10       7.262   1.568  -6.677  1.00  0.00              
ATOM    152 2HB  SER A  10       6.845  -0.118  -6.293  1.00  0.00              
ATOM    153  HG  SER A  10       8.822   0.545  -5.348  1.00  0.00              
ATOM    154  N   GLN A  11       5.542   1.402  -9.088  1.00  0.00              
ATOM    155  CA  GLN A  11       4.191   1.545  -9.618  1.00  0.00              
ATOM    156  C   GLN A  11       3.998   0.698 -10.870  1.00  0.00              
ATOM    157  O   GLN A  11       3.030  -0.054 -10.979  1.00  0.00              
ATOM    158  CB  GLN A  11       3.892   3.012  -9.936  1.00  0.00              
ATOM    159  CG  GLN A  11       2.492   3.261 -10.472  1.00  0.00              
ATOM    160  CD  GLN A  11       2.265   4.713 -10.846  1.00  0.00              
ATOM    161  OE1 GLN A  11       3.196   5.523 -10.839  1.00  0.00              
ATOM    162  NE2 GLN A  11       1.023   5.052 -11.171  1.00  0.00              
ATOM    163  H   GLN A  11       6.104   2.229  -8.944  1.00  0.00              
ATOM    164  HA  GLN A  11       3.471   1.183  -8.885  1.00  0.00              
ATOM    165 1HB  GLN A  11       4.039   3.571  -9.012  1.00  0.00              
ATOM    166 2HB  GLN A  11       4.630   3.331 -10.673  1.00  0.00              
ATOM    167 1HG  GLN A  11       2.038   2.641 -11.244  1.00  0.00              
ATOM    168 2HG  GLN A  11       2.000   3.069  -9.517  1.00  0.00              
ATOM    169 1HE2 GLN A  11       0.812   5.996 -11.427  1.00  0.00              
ATOM    170 2HE2 GLN A  11       0.298   4.364 -11.162  1.00  0.00              
ATOM    171  N   ASN A  12       4.926   0.825 -11.812  1.00  0.00              
ATOM    172  CA  ASN A  12       4.849   0.088 -13.068  1.00  0.00              
ATOM    173  C   ASN A  12       4.952  -1.414 -12.833  1.00  0.00              
ATOM    174  O   ASN A  12       4.264  -2.202 -13.482  1.00  0.00              
ATOM    175  CB  ASN A  12       5.919   0.541 -14.045  1.00  0.00              
ATOM    176  CG  ASN A  12       5.657   1.894 -14.644  1.00  0.00              
ATOM    177  OD1 ASN A  12       4.519   2.377 -14.664  1.00  0.00              
ATOM    178  ND2 ASN A  12       6.688   2.472 -15.205  1.00  0.00              
ATOM    179  H   ASN A  12       5.706   1.447 -11.655  1.00  0.00              
ATOM    180  HA  ASN A  12       3.880   0.261 -13.540  1.00  0.00              
ATOM    181 1HB  ASN A  12       6.976   0.460 -13.790  1.00  0.00              
ATOM    182 2HB  ASN A  12       5.662  -0.224 -14.778  1.00  0.00              
ATOM    183 1HD2 ASN A  12       6.588   3.375 -15.624  1.00  0.00              
ATOM    184 2HD2 ASN A  12       7.576   2.012 -15.214  1.00  0.00              
ATOM    185  N   LEU A  13       5.815  -1.804 -11.901  1.00  0.00              
ATOM    186  CA  LEU A  13       6.015  -3.212 -11.584  1.00  0.00              
ATOM    187  C   LEU A  13       4.772  -3.815 -10.942  1.00  0.00              
ATOM    188  O   LEU A  13       4.436  -4.974 -11.185  1.00  0.00              
ATOM    189  CB  LEU A  13       7.228  -3.380 -10.659  1.00  0.00              
ATOM    190  CG  LEU A  13       8.555  -3.674 -11.370  1.00  0.00              
ATOM    191  CD1 LEU A  13       8.712  -2.762 -12.579  1.00  0.00              
ATOM    192  CD2 LEU A  13       9.707  -3.480 -10.396  1.00  0.00              
ATOM    193  H   LEU A  13       6.346  -1.106 -11.399  1.00  0.00              
ATOM    194  HA  LEU A  13       6.190  -3.772 -12.502  1.00  0.00              
ATOM    195 1HB  LEU A  13       7.252  -2.386 -10.217  1.00  0.00              
ATOM    196 2HB  LEU A  13       7.042  -4.120  -9.880  1.00  0.00              
ATOM    197  HG  LEU A  13       8.540  -4.723 -11.665  1.00  0.00              
ATOM    198 1HD1 LEU A  13       9.657  -2.977 -13.078  1.00  0.00              
ATOM    199 2HD1 LEU A  13       7.890  -2.933 -13.274  1.00  0.00              
ATOM    200 3HD1 LEU A  13       8.703  -1.722 -12.254  1.00  0.00              
ATOM    201 1HD2 LEU A  13      10.650  -3.690 -10.902  1.00  0.00              
ATOM    202 2HD2 LEU A  13       9.710  -2.452 -10.034  1.00  0.00              
ATOM    203 3HD2 LEU A  13       9.590  -4.162  -9.553  1.00  0.00              
ATOM    204  N   ILE A  14       4.092  -3.021 -10.121  1.00  0.00              
ATOM    205  CA  ILE A  14       2.868  -3.465  -9.466  1.00  0.00              
ATOM    206  C   ILE A  14       1.732  -3.622 -10.469  1.00  0.00              
ATOM    207  O   ILE A  14       0.959  -4.577 -10.401  1.00  0.00              
ATOM    208  CB  ILE A  14       2.433  -2.487  -8.360  1.00  0.00              
ATOM    209  CG1 ILE A  14       3.421  -2.528  -7.191  1.00  0.00              
ATOM    210  CG2 ILE A  14       1.026  -2.814  -7.883  1.00  0.00              
ATOM    211  CD1 ILE A  14       3.243  -1.399  -6.201  1.00  0.00              
ATOM    212  H   ILE A  14       4.433  -2.087  -9.947  1.00  0.00              
ATOM    213  HA  ILE A  14       2.999  -4.459  -9.040  1.00  0.00              
ATOM    214  HB  ILE A  14       2.455  -1.471  -8.754  1.00  0.00              
ATOM    215 1HG1 ILE A  14       3.283  -3.482  -6.683  1.00  0.00              
ATOM    216 2HG1 ILE A  14       4.425  -2.484  -7.614  1.00  0.00              
ATOM    217 1HG2 ILE A  14       0.734  -2.114  -7.101  1.00  0.00              
ATOM    218 2HG2 ILE A  14       0.331  -2.735  -8.718  1.00  0.00              
ATOM    219 3HG2 ILE A  14       1.003  -3.830  -7.487  1.00  0.00              
ATOM    220 1HD1 ILE A  14       3.979  -1.496  -5.402  1.00  0.00              
ATOM    221 2HD1 ILE A  14       3.382  -0.444  -6.708  1.00  0.00              
ATOM    222 3HD1 ILE A  14       2.241  -1.442  -5.776  1.00  0.00              
ATOM    223  N   GLN A  15       1.637  -2.678 -11.399  1.00  0.00              
ATOM    224  CA  GLN A  15       0.624  -2.734 -12.446  1.00  0.00              
ATOM    225  C   GLN A  15       0.773  -3.994 -13.290  1.00  0.00              
ATOM    226  O   GLN A  15      -0.207  -4.683 -13.572  1.00  0.00              
ATOM    227  CB  GLN A  15       0.712  -1.498 -13.344  1.00  0.00              
ATOM    228  CG  GLN A  15       0.183  -0.225 -12.704  1.00  0.00              
ATOM    229  CD  GLN A  15       0.419   0.999 -13.569  1.00  0.00              
ATOM    230  OE1 GLN A  15       1.081   0.924 -14.608  1.00  0.00              
ATOM    231  NE2 GLN A  15      -0.119   2.136 -13.143  1.00  0.00              
ATOM    232  H   GLN A  15       2.283  -1.902 -11.381  1.00  0.00              
ATOM    233  HA  GLN A  15      -0.366  -2.779 -11.994  1.00  0.00              
ATOM    234 1HB  GLN A  15       1.763  -1.371 -13.604  1.00  0.00              
ATOM    235 2HB  GLN A  15       0.140  -1.721 -14.245  1.00  0.00              
ATOM    236 1HG  GLN A  15      -0.819  -0.149 -12.282  1.00  0.00              
ATOM    237 2HG  GLN A  15       0.917  -0.223 -11.897  1.00  0.00              
ATOM    238 1HE2 GLN A  15       0.003   2.977 -13.672  1.00  0.00              
ATOM    239 2HE2 GLN A  15      -0.648   2.152 -12.294  1.00  0.00              
ATOM    240  N   ASN A  16       2.005  -4.289 -13.691  1.00  0.00              
ATOM    241  CA  ASN A  16       2.294  -5.500 -14.450  1.00  0.00              
ATOM    242  C   ASN A  16       2.110  -6.745 -13.592  1.00  0.00              
ATOM    243  O   ASN A  16       1.735  -7.805 -14.092  1.00  0.00              
ATOM    244  CB  ASN A  16       3.694  -5.467 -15.034  1.00  0.00              
ATOM    245  CG  ASN A  16       3.848  -4.514 -16.186  1.00  0.00              
ATOM    246  OD1 ASN A  16       2.868  -4.128 -16.833  1.00  0.00              
ATOM    247  ND2 ASN A  16       5.079  -4.198 -16.497  1.00  0.00              
ATOM    248  H   ASN A  16       2.760  -3.658 -13.464  1.00  0.00              
ATOM    249  HA  ASN A  16       1.593  -5.591 -15.282  1.00  0.00              
ATOM    250 1HB  ASN A  16       4.568  -5.388 -14.385  1.00  0.00              
ATOM    251 2HB  ASN A  16       3.624  -6.482 -15.424  1.00  0.00              
ATOM    252 1HD2 ASN A  16       5.257  -3.567 -17.253  1.00  0.00              
ATOM    253 2HD2 ASN A  16       5.841  -4.585 -15.979  1.00  0.00              
ATOM    254  N   PHE A  17       2.375  -6.609 -12.297  1.00  0.00              
ATOM    255  CA  PHE A  17       2.172  -7.703 -11.354  1.00  0.00              
ATOM    256  C   PHE A  17       0.700  -8.082 -11.259  1.00  0.00              
ATOM    257  O   PHE A  17       0.359  -9.257 -11.123  1.00  0.00              
ATOM    258  CB  PHE A  17       2.709  -7.325  -9.973  1.00  0.00              
ATOM    259  CG  PHE A  17       2.659  -8.447  -8.975  1.00  0.00              
ATOM    260  CD1 PHE A  17       3.360  -9.623  -9.198  1.00  0.00              
ATOM    261  CD2 PHE A  17       1.912  -8.330  -7.813  1.00  0.00              
ATOM    262  CE1 PHE A  17       3.315 -10.657  -8.281  1.00  0.00              
ATOM    263  CE2 PHE A  17       1.867  -9.360  -6.894  1.00  0.00              
ATOM    264  CZ  PHE A  17       2.569 -10.525  -7.130  1.00  0.00              
ATOM    265  H   PHE A  17       2.727  -5.726 -11.956  1.00  0.00              
ATOM    266  HA  PHE A  17       2.700  -8.593 -11.700  1.00  0.00              
ATOM    267 1HB  PHE A  17       3.751  -7.018 -10.046  1.00  0.00              
ATOM    268 2HB  PHE A  17       2.120  -6.510  -9.553  1.00  0.00              
ATOM    269  HD1 PHE A  17       3.951  -9.727 -10.109  1.00  0.00              
ATOM    270  HD2 PHE A  17       1.357  -7.410  -7.628  1.00  0.00              
ATOM    271  HE1 PHE A  17       3.871 -11.575  -8.469  1.00  0.00              
ATOM    272  HE2 PHE A  17       1.276  -9.255  -5.985  1.00  0.00              
ATOM    273  HZ  PHE A  17       2.533 -11.339  -6.407  1.00  0.00              
ATOM    274  N   VAL A  18      -0.169  -7.080 -11.333  1.00  0.00              
ATOM    275  CA  VAL A  18      -1.608  -7.315 -11.377  1.00  0.00              
ATOM    276  C   VAL A  18      -2.026  -7.920 -12.712  1.00  0.00              
ATOM    277  O   VAL A  18      -2.843  -8.839 -12.759  1.00  0.00              
ATOM    278  CB  VAL A  18      -2.401  -6.015 -11.143  1.00  0.00              
ATOM    279  CG1 VAL A  18      -3.882  -6.241 -11.405  1.00  0.00              
ATOM    280  CG2 VAL A  18      -2.183  -5.506  -9.726  1.00  0.00              
ATOM    281  H   VAL A  18       0.175  -6.131 -11.358  1.00  0.00              
ATOM    282  HA  VAL A  18      -1.913  -8.048 -10.629  1.00  0.00              
ATOM    283  HB  VAL A  18      -2.026  -5.245 -11.817  1.00  0.00              
ATOM    284 1HG1 VAL A  18      -4.427  -5.312 -11.235  1.00  0.00              
ATOM    285 2HG1 VAL A  18      -4.025  -6.561 -12.437  1.00  0.00              
ATOM    286 3HG1 VAL A  18      -4.258  -7.010 -10.730  1.00  0.00              
ATOM    287 1HG2 VAL A  18      -2.749  -4.588  -9.578  1.00  0.00              
ATOM    288 2HG2 VAL A  18      -2.519  -6.260  -9.014  1.00  0.00              
ATOM    289 3HG2 VAL A  18      -1.122  -5.307  -9.570  1.00  0.00              
ATOM    290  N   LYS A  19      -1.460  -7.398 -13.795  1.00  0.00              
ATOM    291  CA  LYS A  19      -1.770  -7.889 -15.132  1.00  0.00              
ATOM    292  C   LYS A  19      -1.421  -9.365 -15.271  1.00  0.00              
ATOM    293  O   LYS A  19      -2.056 -10.094 -16.034  1.00  0.00              
ATOM    294  CB  LYS A  19      -1.025  -7.071 -16.189  1.00  0.00              
ATOM    295  CG  LYS A  19      -1.564  -5.661 -16.388  1.00  0.00              
ATOM    296  CD  LYS A  19      -0.739  -4.892 -17.410  1.00  0.00              
ATOM    297  CE  LYS A  19      -1.265  -3.476 -17.594  1.00  0.00              
ATOM    298  NZ  LYS A  19      -0.475  -2.716 -18.601  1.00  0.00              
ATOM    299  H   LYS A  19      -0.800  -6.641 -13.689  1.00  0.00              
ATOM    300  HA  LYS A  19      -2.841  -7.804 -15.317  1.00  0.00              
ATOM    301 1HB  LYS A  19       0.019  -7.020 -15.876  1.00  0.00              
ATOM    302 2HB  LYS A  19      -1.095  -7.621 -17.127  1.00  0.00              
ATOM    303 1HG  LYS A  19      -2.597  -5.730 -16.731  1.00  0.00              
ATOM    304 2HG  LYS A  19      -1.534  -5.140 -15.431  1.00  0.00              
ATOM    305 1HD  LYS A  19       0.295  -4.855 -17.065  1.00  0.00              
ATOM    306 2HD  LYS A  19      -0.784  -5.422 -18.361  1.00  0.00              
ATOM    307 1HE  LYS A  19      -2.303  -3.537 -17.918  1.00  0.00              
ATOM    308 2HE  LYS A  19      -1.214  -2.966 -16.633  1.00  0.00              
ATOM    309 1HZ  LYS A  19      -0.854  -1.785 -18.693  1.00  0.00              
ATOM    310 2HZ  LYS A  19       0.488  -2.659 -18.300  1.00  0.00              
ATOM    311 3HZ  LYS A  19      -0.522  -3.189 -19.492  1.00  0.00              
ATOM    312  N   SER A  20      -0.409  -9.801 -14.530  1.00  0.00              
ATOM    313  CA  SER A  20      -0.045 -11.213 -14.483  1.00  0.00              
ATOM    314  C   SER A  20      -1.213 -12.067 -14.008  1.00  0.00              
ATOM    315  O   SER A  20      -1.357 -13.220 -14.414  1.00  0.00              
ATOM    316  CB  SER A  20       1.157 -11.412 -13.582  1.00  0.00              
ATOM    317  OG  SER A  20       2.306 -10.791 -14.090  1.00  0.00              
ATOM    318  H   SER A  20       0.122  -9.138 -13.983  1.00  0.00              
ATOM    319  HA  SER A  20       0.332 -11.595 -15.433  1.00  0.00              
ATOM    320 1HB  SER A  20       0.932 -10.992 -12.602  1.00  0.00              
ATOM    321 2HB  SER A  20       1.346 -12.481 -13.483  1.00  0.00              
ATOM    322  HG  SER A  20       2.513 -11.160 -14.952  1.00  0.00              
ATOM    323  N   PHE A  21      -2.045 -11.495 -13.145  1.00  0.00              
ATOM    324  CA  PHE A  21      -3.171 -12.221 -12.570  1.00  0.00              
ATOM    325  C   PHE A  21      -4.448 -11.976 -13.363  1.00  0.00              
ATOM    326  O   PHE A  21      -5.416 -12.729 -13.248  1.00  0.00              
ATOM    327  CB  PHE A  21      -3.375 -11.820 -11.108  1.00  0.00              
ATOM    328  CG  PHE A  21      -2.212 -12.156 -10.219  1.00  0.00              
ATOM    329  CD1 PHE A  21      -1.409 -11.154  -9.694  1.00  0.00              
ATOM    330  CD2 PHE A  21      -1.917 -13.474  -9.906  1.00  0.00              
ATOM    331  CE1 PHE A  21      -0.338 -11.462  -8.876  1.00  0.00              
ATOM    332  CE2 PHE A  21      -0.848 -13.785  -9.088  1.00  0.00              
ATOM    333  CZ  PHE A  21      -0.058 -12.777  -8.573  1.00  0.00              
ATOM    334  H   PHE A  21      -1.894 -10.532 -12.880  1.00  0.00              
ATOM    335  HA  PHE A  21      -2.980 -13.294 -12.613  1.00  0.00              
ATOM    336 1HB  PHE A  21      -3.525 -10.743 -11.031  1.00  0.00              
ATOM    337 2HB  PHE A  21      -4.241 -12.336 -10.695  1.00  0.00              
ATOM    338  HD1 PHE A  21      -1.632 -10.113  -9.933  1.00  0.00              
ATOM    339  HD2 PHE A  21      -2.541 -14.270 -10.313  1.00  0.00              
ATOM    340  HE1 PHE A  21       0.284 -10.664  -8.471  1.00  0.00              
ATOM    341  HE2 PHE A  21      -0.628 -14.825  -8.849  1.00  0.00              
ATOM    342  HZ  PHE A  21       0.786 -13.021  -7.929  1.00  0.00              
ATOM    343  N   GLN A  22      -4.444 -10.920 -14.169  1.00  0.00              
ATOM    344  CA  GLN A  22      -5.461 -10.738 -15.199  1.00  0.00              
ATOM    345  C   GLN A  22      -5.365 -11.822 -16.264  1.00  0.00              
ATOM    346  O   GLN A  22      -6.378 -12.259 -16.811  1.00  0.00              
ATOM    347  CB  GLN A  22      -5.323  -9.359 -15.850  1.00  0.00              
ATOM    348  CG  GLN A  22      -5.698  -8.201 -14.941  1.00  0.00              
ATOM    349  CD  GLN A  22      -5.541  -6.856 -15.624  1.00  0.00              
ATOM    350  OE1 GLN A  22      -5.108  -6.776 -16.777  1.00  0.00              
ATOM    351  NE2 GLN A  22      -5.889  -5.789 -14.914  1.00  0.00              
ATOM    352  H   GLN A  22      -3.719 -10.225 -14.066  1.00  0.00              
ATOM    353  HA  GLN A  22      -6.452 -10.827 -14.754  1.00  0.00              
ATOM    354 1HB  GLN A  22      -4.284  -9.262 -16.163  1.00  0.00              
ATOM    355 2HB  GLN A  22      -5.968  -9.361 -16.729  1.00  0.00              
ATOM    356 1HG  GLN A  22      -6.623  -8.179 -14.365  1.00  0.00              
ATOM    357 2HG  GLN A  22      -4.854  -8.345 -14.265  1.00  0.00              
ATOM    358 1HE2 GLN A  22      -5.807  -4.874 -15.311  1.00  0.00              
ATOM    359 2HE2 GLN A  22      -6.234  -5.899 -13.981  1.00  0.00              
ATOM    360  N   ALA A  23      -4.142 -12.252 -16.556  1.00  0.00              
ATOM    361  CA  ALA A  23      -3.922 -13.419 -17.402  1.00  0.00              
ATOM    362  C   ALA A  23      -4.242 -14.708 -16.657  1.00  0.00              
ATOM    363  O   ALA A  23      -5.136 -15.458 -17.049  1.00  0.00              
ATOM    364  CB  ALA A  23      -2.488 -13.440 -17.913  1.00  0.00              
ATOM    365  H   ALA A  23      -3.345 -11.759 -16.181  1.00  0.00              
ATOM    366  HA  ALA A  23      -4.595 -13.363 -18.257  1.00  0.00              
ATOM    367 1HB  ALA A  23      -2.340 -14.317 -18.543  1.00  0.00              
ATOM    368 2HB  ALA A  23      -2.296 -12.538 -18.495  1.00  0.00              
ATOM    369 3HB  ALA A  23      -1.802 -13.481 -17.068  1.00  0.00              
ATOM    370  N   VAL A  24      -3.506 -14.962 -15.580  1.00  0.00              
ATOM    371  CA  VAL A  24      -3.731 -16.146 -14.760  1.00  0.00              
ATOM    372  C   VAL A  24      -3.843 -15.782 -13.285  1.00  0.00              
ATOM    373  O   VAL A  24      -2.839 -15.526 -12.621  1.00  0.00              
ATOM    374  CB  VAL A  24      -2.603 -17.180 -14.938  1.00  0.00              
ATOM    375  CG1 VAL A  24      -2.861 -18.404 -14.073  1.00  0.00              
ATOM    376  CG2 VAL A  24      -2.474 -17.581 -16.400  1.00  0.00              
ATOM    377  H   VAL A  24      -2.772 -14.318 -15.323  1.00  0.00              
ATOM    378  HA  VAL A  24      -4.682 -16.622 -15.003  1.00  0.00              
ATOM    379  HB  VAL A  24      -1.656 -16.724 -14.650  1.00  0.00              
ATOM    380 1HG1 VAL A  24      -2.054 -19.124 -14.211  1.00  0.00              
ATOM    381 2HG1 VAL A  24      -2.904 -18.106 -13.025  1.00  0.00              
ATOM    382 3HG1 VAL A  24      -3.807 -18.861 -14.361  1.00  0.00              
ATOM    383 1HG2 VAL A  24      -1.672 -18.311 -16.508  1.00  0.00              
ATOM    384 2HG2 VAL A  24      -3.412 -18.018 -16.741  1.00  0.00              
ATOM    385 3HG2 VAL A  24      -2.245 -16.700 -17.000  1.00  0.00              
ATOM    386  N   PRO A  25      -5.071 -15.759 -12.778  1.00  0.00              
ATOM    387  CA  PRO A  25      -5.329 -15.308 -11.416  1.00  0.00              
ATOM    388  C   PRO A  25      -4.805 -16.309 -10.395  1.00  0.00              
ATOM    389  O   PRO A  25      -4.822 -17.517 -10.631  1.00  0.00              
ATOM    390  CB  PRO A  25      -6.853 -15.163 -11.353  1.00  0.00              
ATOM    391  CG  PRO A  25      -7.357 -16.069 -12.424  1.00  0.00              
ATOM    392  CD  PRO A  25      -6.333 -15.993 -13.525  1.00  0.00              
ATOM    393  HA  PRO A  25      -4.817 -14.364 -11.176  1.00  0.00              
ATOM    394 1HB  PRO A  25      -7.245 -15.456 -10.367  1.00  0.00              
ATOM    395 2HB  PRO A  25      -7.167 -14.124 -11.529  1.00  0.00              
ATOM    396 1HG  PRO A  25      -7.466 -17.099 -12.055  1.00  0.00              
ATOM    397 2HG  PRO A  25      -8.347 -15.748 -12.782  1.00  0.00              
ATOM    398 1HD  PRO A  25      -6.285 -16.921 -14.113  1.00  0.00              
ATOM    399 2HD  PRO A  25      -6.541 -15.176 -14.231  1.00  0.00              
ATOM    400  N   ASN A  26      -4.341 -15.800  -9.259  1.00  0.00              
ATOM    401  CA  ASN A  26      -3.782 -16.647  -8.212  1.00  0.00              
ATOM    402  C   ASN A  26      -3.575 -15.864  -6.922  1.00  0.00              
ATOM    403  O   ASN A  26      -3.774 -14.650  -6.883  1.00  0.00              
ATOM    404  CB  ASN A  26      -2.479 -17.287  -8.653  1.00  0.00              
ATOM    405  CG  ASN A  26      -2.254 -18.659  -8.079  1.00  0.00              
ATOM    406  OD1 ASN A  26      -2.885 -19.052  -7.092  1.00  0.00              
ATOM    407  ND2 ASN A  26      -1.300 -19.357  -8.642  1.00  0.00              
ATOM    408  H   ASN A  26      -4.376 -14.801  -9.117  1.00  0.00              
ATOM    409  HA  ASN A  26      -4.479 -17.453  -7.976  1.00  0.00              
ATOM    410 1HB  ASN A  26      -2.183 -17.285  -9.703  1.00  0.00              
ATOM    411 2HB  ASN A  26      -1.868 -16.572  -8.102  1.00  0.00              
ATOM    412 1HD2 ASN A  26      -1.095 -20.279  -8.313  1.00  0.00              
ATOM    413 2HD2 ASN A  26      -0.778 -18.968  -9.401  1.00  0.00              
ATOM    414  N   ALA A  27      -3.173 -16.566  -5.868  1.00  0.00              
ATOM    415  CA  ALA A  27      -2.870 -15.927  -4.593  1.00  0.00              
ATOM    416  C   ALA A  27      -1.500 -15.261  -4.622  1.00  0.00              
ATOM    417  O   ALA A  27      -0.587 -15.728  -5.303  1.00  0.00              
ATOM    418  CB  ALA A  27      -2.946 -16.941  -3.461  1.00  0.00              
ATOM    419  H   ALA A  27      -3.075 -17.568  -5.952  1.00  0.00              
ATOM    420  HA  ALA A  27      -3.607 -15.145  -4.410  1.00  0.00              
ATOM    421 1HB  ALA A  27      -2.717 -16.448  -2.516  1.00  0.00              
ATOM    422 2HB  ALA A  27      -3.950 -17.363  -3.416  1.00  0.00              
ATOM    423 3HB  ALA A  27      -2.225 -17.738  -3.638  1.00  0.00              
ATOM    424  N   TYR A  28      -1.363 -14.168  -3.880  1.00  0.00              
ATOM    425  CA  TYR A  28      -0.109 -13.426  -3.832  1.00  0.00              
ATOM    426  C   TYR A  28      -0.034 -12.549  -2.589  1.00  0.00              
ATOM    427  O   TYR A  28      -1.050 -12.276  -1.949  1.00  0.00              
ATOM    428  CB  TYR A  28       0.055 -12.570  -5.090  1.00  0.00              
ATOM    429  CG  TYR A  28      -1.055 -11.562  -5.294  1.00  0.00              
ATOM    430  CD1 TYR A  28      -0.948 -10.274  -4.792  1.00  0.00              
ATOM    431  CD2 TYR A  28      -2.205 -11.902  -5.990  1.00  0.00              
ATOM    432  CE1 TYR A  28      -1.958  -9.349  -4.975  1.00  0.00              
ATOM    433  CE2 TYR A  28      -3.221 -10.986  -6.180  1.00  0.00              
ATOM    434  CZ  TYR A  28      -3.094  -9.710  -5.670  1.00  0.00              
ATOM    435  OH  TYR A  28      -4.103  -8.794  -5.857  1.00  0.00              
ATOM    436  H   TYR A  28      -2.148 -13.843  -3.334  1.00  0.00              
ATOM    437  HA  TYR A  28       0.730 -14.120  -3.773  1.00  0.00              
ATOM    438 1HB  TYR A  28       1.009 -12.048  -5.003  1.00  0.00              
ATOM    439 2HB  TYR A  28       0.089 -13.250  -5.940  1.00  0.00              
ATOM    440  HD1 TYR A  28      -0.047  -9.996  -4.243  1.00  0.00              
ATOM    441  HD2 TYR A  28      -2.299 -12.912  -6.389  1.00  0.00              
ATOM    442  HE1 TYR A  28      -1.861  -8.341  -4.574  1.00  0.00              
ATOM    443  HE2 TYR A  28      -4.118 -11.274  -6.729  1.00  0.00              
ATOM    444  HH  TYR A  28      -4.845  -9.148  -6.354  1.00  0.00              
ATOM    445  N   ASP A  29       1.173 -12.109  -2.253  1.00  0.00              
ATOM    446  CA  ASP A  29       1.379 -11.241  -1.100  1.00  0.00              
ATOM    447  C   ASP A  29       1.920  -9.881  -1.523  1.00  0.00              
ATOM    448  O   ASP A  29       3.043  -9.776  -2.017  1.00  0.00              
ATOM    449  CB  ASP A  29       2.332 -11.897  -0.098  1.00  0.00              
ATOM    450  CG  ASP A  29       2.530 -11.110   1.190  1.00  0.00              
ATOM    451  OD1 ASP A  29       2.027 -10.015   1.278  1.00  0.00              
ATOM    452  OD2 ASP A  29       3.046 -11.667   2.130  1.00  0.00              
ATOM    453  H   ASP A  29       1.970 -12.382  -2.811  1.00  0.00              
ATOM    454  HA  ASP A  29       0.426 -11.054  -0.603  1.00  0.00              
ATOM    455 1HB  ASP A  29       2.066 -12.927   0.144  1.00  0.00              
ATOM    456 2HB  ASP A  29       3.256 -11.886  -0.676  1.00  0.00              
ATOM    457  N   MET A  30       1.116  -8.843  -1.326  1.00  0.00              
ATOM    458  CA  MET A  30       1.473  -7.502  -1.774  1.00  0.00              
ATOM    459  C   MET A  30       2.699  -6.982  -1.034  1.00  0.00              
ATOM    460  O   MET A  30       3.414  -6.113  -1.531  1.00  0.00              
ATOM    461  CB  MET A  30       0.295  -6.549  -1.578  1.00  0.00              
ATOM    462  CG  MET A  30      -0.874  -6.791  -2.522  1.00  0.00              
ATOM    463  SD  MET A  30      -2.233  -5.635  -2.258  1.00  0.00              
ATOM    464  CE  MET A  30      -1.517  -4.121  -2.890  1.00  0.00              
ATOM    465  H   MET A  30       0.234  -8.986  -0.855  1.00  0.00              
ATOM    466  HA  MET A  30       1.735  -7.521  -2.832  1.00  0.00              
ATOM    467 1HB  MET A  30      -0.040  -6.666  -0.548  1.00  0.00              
ATOM    468 2HB  MET A  30       0.676  -5.538  -1.725  1.00  0.00              
ATOM    469 1HG  MET A  30      -0.512  -6.690  -3.545  1.00  0.00              
ATOM    470 2HG  MET A  30      -1.234  -7.808  -2.363  1.00  0.00              
ATOM    471 1HE  MET A  30      -2.239  -3.309  -2.795  1.00  0.00              
ATOM    472 2HE  MET A  30      -0.619  -3.877  -2.320  1.00  0.00              
ATOM    473 3HE  MET A  30      -1.256  -4.253  -3.940  1.00  0.00              
ATOM    474  N   TYR A  31       2.936  -7.520   0.158  1.00  0.00              
ATOM    475  CA  TYR A  31       4.066  -7.098   0.977  1.00  0.00              
ATOM    476  C   TYR A  31       5.360  -7.753   0.512  1.00  0.00              
ATOM    477  O   TYR A  31       6.453  -7.295   0.842  1.00  0.00              
ATOM    478  CB  TYR A  31       3.811  -7.427   2.450  1.00  0.00              
ATOM    479  CG  TYR A  31       2.703  -6.612   3.078  1.00  0.00              
ATOM    480  CD1 TYR A  31       1.435  -7.147   3.252  1.00  0.00              
ATOM    481  CD2 TYR A  31       2.929  -5.309   3.497  1.00  0.00              
ATOM    482  CE1 TYR A  31       0.419  -6.406   3.825  1.00  0.00              
ATOM    483  CE2 TYR A  31       1.921  -4.559   4.071  1.00  0.00              
ATOM    484  CZ  TYR A  31       0.667  -5.111   4.234  1.00  0.00              
ATOM    485  OH  TYR A  31      -0.340  -4.369   4.806  1.00  0.00              
ATOM    486  H   TYR A  31       2.319  -8.240   0.505  1.00  0.00              
ATOM    487  HA  TYR A  31       4.211  -6.022   0.881  1.00  0.00              
ATOM    488 1HB  TYR A  31       3.558  -8.487   2.505  1.00  0.00              
ATOM    489 2HB  TYR A  31       4.743  -7.248   2.986  1.00  0.00              
ATOM    490  HD1 TYR A  31       1.247  -8.170   2.927  1.00  0.00              
ATOM    491  HD2 TYR A  31       3.922  -4.878   3.365  1.00  0.00              
ATOM    492  HE1 TYR A  31      -0.572  -6.839   3.955  1.00  0.00              
ATOM    493  HE2 TYR A  31       2.118  -3.536   4.392  1.00  0.00              
ATOM    494  HH  TYR A  31      -0.061  -3.484   5.053  1.00  0.00              
ATOM    495  N   HIS A  32       5.229  -8.829  -0.258  1.00  0.00              
ATOM    496  CA  HIS A  32       6.387  -9.568  -0.745  1.00  0.00              
ATOM    497  C   HIS A  32       6.267  -9.861  -2.235  1.00  0.00              
ATOM    498  O   HIS A  32       6.389 -11.009  -2.663  1.00  0.00              
ATOM    499  CB  HIS A  32       6.562 -10.876   0.034  1.00  0.00              
ATOM    500  CG  HIS A  32       6.826 -10.676   1.494  1.00  0.00              
ATOM    501  ND1 HIS A  32       5.813 -10.549   2.422  1.00  0.00              
ATOM    502  CD2 HIS A  32       7.985 -10.580   2.186  1.00  0.00              
ATOM    503  CE1 HIS A  32       6.341 -10.385   3.623  1.00  0.00              
ATOM    504  NE2 HIS A  32       7.656 -10.400   3.506  1.00  0.00              
ATOM    505  H   HIS A  32       4.303  -9.142  -0.511  1.00  0.00              
ATOM    506  HA  HIS A  32       7.286  -8.965  -0.619  1.00  0.00              
ATOM    507 1HB  HIS A  32       5.657 -11.481  -0.039  1.00  0.00              
ATOM    508 2HB  HIS A  32       7.407 -11.438  -0.362  1.00  0.00              
ATOM    509  HD2 HIS A  32       9.033 -10.620   1.885  1.00  0.00              
ATOM    510  HE1 HIS A  32       5.702 -10.267   4.498  1.00  0.00              
ATOM    511  HE2 HIS A  32       8.320 -10.296   4.260  1.00  0.00              
ATOM    512  N   ILE A  33       6.026  -8.817  -3.021  1.00  0.00              
ATOM    513  CA  ILE A  33       5.835  -8.968  -4.458  1.00  0.00              
ATOM    514  C   ILE A  33       7.112  -9.448  -5.136  1.00  0.00              
ATOM    515  O   ILE A  33       7.133 -10.508  -5.762  1.00  0.00              
ATOM    516  CB  ILE A  33       5.384  -7.648  -5.110  1.00  0.00              
ATOM    517  CG1 ILE A  33       3.978  -7.272  -4.636  1.00  0.00              
ATOM    518  CG2 ILE A  33       5.425  -7.763  -6.626  1.00  0.00              
ATOM    519  CD1 ILE A  33       3.551  -5.878  -5.036  1.00  0.00              
ATOM    520  H   ILE A  33       5.973  -7.895  -2.611  1.00  0.00              
ATOM    521  HA  ILE A  33       5.102  -9.745  -4.668  1.00  0.00              
ATOM    522  HB  ILE A  33       6.049  -6.848  -4.788  1.00  0.00              
ATOM    523 1HG1 ILE A  33       3.287  -7.999  -5.060  1.00  0.00              
ATOM    524 2HG1 ILE A  33       3.970  -7.356  -3.548  1.00  0.00              
ATOM    525 1HG2 ILE A  33       5.102  -6.822  -7.071  1.00  0.00              
ATOM    526 2HG2 ILE A  33       6.441  -7.986  -6.947  1.00  0.00              
ATOM    527 3HG2 ILE A  33       4.759  -8.563  -6.949  1.00  0.00              
ATOM    528 1HD1 ILE A  33       2.545  -5.684  -4.663  1.00  0.00              
ATOM    529 2HD1 ILE A  33       4.242  -5.149  -4.610  1.00  0.00              
ATOM    530 3HD1 ILE A  33       3.558  -5.792  -6.121  1.00  0.00              
ATOM    531  N   GLY A  34       8.175  -8.662  -5.007  1.00  0.00              
ATOM    532  CA  GLY A  34       9.510  -9.111  -5.385  1.00  0.00              
ATOM    533  C   GLY A  34       9.570  -9.480  -6.862  1.00  0.00              
ATOM    534  O   GLY A  34       9.851 -10.626  -7.214  1.00  0.00              
ATOM    535  H   GLY A  34       8.056  -7.730  -4.639  1.00  0.00              
ATOM    536 1HA  GLY A  34      10.224  -8.310  -5.190  1.00  0.00              
ATOM    537 2HA  GLY A  34       9.774  -9.984  -4.790  1.00  0.00              
ATOM    538  N   VAL A  35       9.305  -8.503  -7.721  1.00  0.00              
ATOM    539  CA  VAL A  35       9.340  -8.720  -9.163  1.00  0.00              
ATOM    540  C   VAL A  35      10.342  -7.791  -9.836  1.00  0.00              
ATOM    541  O   VAL A  35      10.795  -6.813  -9.239  1.00  0.00              
ATOM    542  CB  VAL A  35       7.953  -8.510  -9.800  1.00  0.00              
ATOM    543  CG1 VAL A  35       6.968  -9.550  -9.285  1.00  0.00              
ATOM    544  CG2 VAL A  35       7.442  -7.107  -9.514  1.00  0.00              
ATOM    545  H   VAL A  35       9.073  -7.585  -7.368  1.00  0.00              
ATOM    546  HA  VAL A  35       9.685  -9.726  -9.404  1.00  0.00              
ATOM    547  HB  VAL A  35       8.044  -8.600 -10.882  1.00  0.00              
ATOM    548 1HG1 VAL A  35       5.994  -9.387  -9.746  1.00  0.00              
ATOM    549 2HG1 VAL A  35       7.327 -10.547  -9.539  1.00  0.00              
ATOM    550 3HG1 VAL A  35       6.877  -9.460  -8.203  1.00  0.00              
ATOM    551 1HG2 VAL A  35       6.462  -6.976  -9.971  1.00  0.00              
ATOM    552 2HG2 VAL A  35       7.362  -6.962  -8.436  1.00  0.00              
ATOM    553 3HG2 VAL A  35       8.136  -6.375  -9.928  1.00  0.00              
ATOM    554  N   TRP A  36      10.686  -8.102 -11.081  1.00  0.00              
ATOM    555  CA  TRP A  36      11.677  -7.327 -11.818  1.00  0.00              
ATOM    556  C   TRP A  36      11.208  -7.042 -13.239  1.00  0.00              
ATOM    557  O   TRP A  36      11.951  -7.238 -14.200  1.00  0.00              
ATOM    558  CB  TRP A  36      13.017  -8.064 -11.846  1.00  0.00              
ATOM    559  CG  TRP A  36      13.535  -8.416 -10.484  1.00  0.00              
ATOM    560  CD1 TRP A  36      13.487  -9.639  -9.885  1.00  0.00              
ATOM    561  CD2 TRP A  36      14.179  -7.538  -9.554  1.00  0.00              
ATOM    562  NE1 TRP A  36      14.059  -9.578  -8.639  1.00  0.00              
ATOM    563  CE2 TRP A  36      14.494  -8.297  -8.413  1.00  0.00              
ATOM    564  CE3 TRP A  36      14.521  -6.180  -9.577  1.00  0.00              
ATOM    565  CZ2 TRP A  36      15.129  -7.750  -7.308  1.00  0.00              
ATOM    566  CZ3 TRP A  36      15.159  -5.632  -8.470  1.00  0.00              
ATOM    567  CH2 TRP A  36      15.454  -6.395  -7.369  1.00  0.00              
ATOM    568  H   TRP A  36      10.249  -8.895 -11.528  1.00  0.00              
ATOM    569  HA  TRP A  36      11.822  -6.360 -11.337  1.00  0.00              
ATOM    570 1HB  TRP A  36      12.921  -9.001 -12.395  1.00  0.00              
ATOM    571 2HB  TRP A  36      13.778  -7.443 -12.318  1.00  0.00              
ATOM    572  HD1 TRP A  36      13.025 -10.447 -10.451  1.00  0.00              
ATOM    573  HE1 TRP A  36      14.146 -10.350  -7.993  1.00  0.00              
ATOM    574  HE3 TRP A  36      14.313  -5.530 -10.426  1.00  0.00              
ATOM    575  HZ2 TRP A  36      15.344  -8.392  -6.454  1.00  0.00              
ATOM    576  HZ3 TRP A  36      15.419  -4.574  -8.501  1.00  0.00              
ATOM    577  HH2 TRP A  36      15.956  -5.927  -6.521  1.00  0.00              
ATOM    578  N   PHE A  37       9.970  -6.576 -13.365  1.00  0.00              
ATOM    579  CA  PHE A  37       9.343  -6.410 -14.671  1.00  0.00              
ATOM    580  C   PHE A  37      10.133  -5.441 -15.541  1.00  0.00              
ATOM    581  O   PHE A  37      10.106  -5.530 -16.769  1.00  0.00              
ATOM    582  CB  PHE A  37       7.902  -5.921 -14.514  1.00  0.00              
ATOM    583  CG  PHE A  37       6.931  -7.006 -14.147  1.00  0.00              
ATOM    584  CD1 PHE A  37       6.417  -7.091 -12.861  1.00  0.00              
ATOM    585  CD2 PHE A  37       6.530  -7.946 -15.085  1.00  0.00              
ATOM    586  CE1 PHE A  37       5.523  -8.089 -12.522  1.00  0.00              
ATOM    587  CE2 PHE A  37       5.636  -8.944 -14.749  1.00  0.00              
ATOM    588  CZ  PHE A  37       5.132  -9.015 -13.466  1.00  0.00              
ATOM    589  H   PHE A  37       9.449  -6.332 -12.535  1.00  0.00              
ATOM    590  HA  PHE A  37       9.332  -7.364 -15.200  1.00  0.00              
ATOM    591 1HB  PHE A  37       7.844  -5.171 -13.726  1.00  0.00              
ATOM    592 2HB  PHE A  37       7.549  -5.491 -15.450  1.00  0.00              
ATOM    593  HD1 PHE A  37       6.724  -6.357 -12.115  1.00  0.00              
ATOM    594  HD2 PHE A  37       6.928  -7.889 -16.098  1.00  0.00              
ATOM    595  HE1 PHE A  37       5.127  -8.144 -11.508  1.00  0.00              
ATOM    596  HE2 PHE A  37       5.329  -9.675 -15.496  1.00  0.00              
ATOM    597  HZ  PHE A  37       4.429  -9.803 -13.199  1.00  0.00              
ATOM    598  N   LYS A  38      10.837  -4.515 -14.899  1.00  0.00              
ATOM    599  CA  LYS A  38      11.678  -3.561 -15.611  1.00  0.00              
ATOM    600  C   LYS A  38      12.709  -4.273 -16.476  1.00  0.00              
ATOM    601  O   LYS A  38      13.033  -3.820 -17.574  1.00  0.00              
ATOM    602  CB  LYS A  38      12.377  -2.623 -14.625  1.00  0.00              
ATOM    603  CG  LYS A  38      13.228  -1.543 -15.280  1.00  0.00              
ATOM    604  CD  LYS A  38      12.364  -0.517 -15.998  1.00  0.00              
ATOM    605  CE  LYS A  38      13.201   0.636 -16.532  1.00  0.00              
ATOM    606  NZ  LYS A  38      12.367   1.655 -17.224  1.00  0.00              
ATOM    607  H   LYS A  38      10.788  -4.472 -13.891  1.00  0.00              
ATOM    608  HA  LYS A  38      11.066  -2.962 -16.287  1.00  0.00              
ATOM    609 1HB  LYS A  38      11.598  -2.155 -14.023  1.00  0.00              
ATOM    610 2HB  LYS A  38      13.006  -3.242 -13.986  1.00  0.00              
ATOM    611 1HG  LYS A  38      13.814  -1.047 -14.505  1.00  0.00              
ATOM    612 2HG  LYS A  38      13.900  -2.018 -15.995  1.00  0.00              
ATOM    613 1HD  LYS A  38      11.855  -1.011 -16.827  1.00  0.00              
ATOM    614 2HD  LYS A  38      11.624  -0.133 -15.296  1.00  0.00              
ATOM    615 1HE  LYS A  38      13.719   1.099 -15.693  1.00  0.00              
ATOM    616 2HE  LYS A  38      13.934   0.231 -17.230  1.00  0.00              
ATOM    617 1HZ  LYS A  38      12.959   2.401 -17.563  1.00  0.00              
ATOM    618 2HZ  LYS A  38      11.888   1.226 -18.003  1.00  0.00              
ATOM    619 3HZ  LYS A  38      11.689   2.031 -16.577  1.00  0.00              
ATOM    620  N   THR A  39      13.223  -5.392 -15.976  1.00  0.00              
ATOM    621  CA  THR A  39      14.223  -6.167 -16.700  1.00  0.00              
ATOM    622  C   THR A  39      13.575  -7.271 -17.525  1.00  0.00              
ATOM    623  O   THR A  39      14.122  -7.704 -18.539  1.00  0.00              
ATOM    624  CB  THR A  39      15.254  -6.794 -15.743  1.00  0.00              
ATOM    625  OG1 THR A  39      14.588  -7.681 -14.834  1.00  0.00              
ATOM    626  CG2 THR A  39      15.974  -5.713 -14.953  1.00  0.00              
ATOM    627  H   THR A  39      12.911  -5.714 -15.071  1.00  0.00              
ATOM    628  HA  THR A  39      14.748  -5.523 -17.406  1.00  0.00              
ATOM    629  HB  THR A  39      15.979  -7.362 -16.325  1.00  0.00              
ATOM    630  HG1 THR A  39      14.422  -8.520 -15.271  1.00  0.00              
ATOM    631 1HG2 THR A  39      16.699  -6.175 -14.282  1.00  0.00              
ATOM    632 2HG2 THR A  39      16.491  -5.043 -15.640  1.00  0.00              
ATOM    633 3HG2 THR A  39      15.250  -5.145 -14.369  1.00  0.00              
ATOM    634  N   LEU A  40      12.406  -7.723 -17.084  1.00  0.00              
ATOM    635  CA  LEU A  40      11.667  -8.759 -17.796  1.00  0.00              
ATOM    636  C   LEU A  40      11.215  -8.270 -19.166  1.00  0.00              
ATOM    637  O   LEU A  40      11.091  -9.055 -20.106  1.00  0.00              
ATOM    638  CB  LEU A  40      10.460  -9.214 -16.966  1.00  0.00              
ATOM    639  CG  LEU A  40      10.802  -9.941 -15.660  1.00  0.00              
ATOM    640  CD1 LEU A  40       9.528 -10.249 -14.885  1.00  0.00              
ATOM    641  CD2 LEU A  40      11.564 -11.219 -15.974  1.00  0.00              
ATOM    642  H   LEU A  40      12.020  -7.340 -16.233  1.00  0.00              
ATOM    643  HA  LEU A  40      12.317  -9.615 -17.972  1.00  0.00              
ATOM    644 1HB  LEU A  40      10.018  -8.242 -16.749  1.00  0.00              
ATOM    645 2HB  LEU A  40       9.762  -9.805 -17.559  1.00  0.00              
ATOM    646  HG  LEU A  40      11.464  -9.289 -15.090  1.00  0.00              
ATOM    647 1HD1 LEU A  40       9.781 -10.765 -13.959  1.00  0.00              
ATOM    648 2HD1 LEU A  40       9.010  -9.319 -14.651  1.00  0.00              
ATOM    649 3HD1 LEU A  40       8.880 -10.884 -15.488  1.00  0.00              
ATOM    650 1HD2 LEU A  40      11.808 -11.735 -15.044  1.00  0.00              
ATOM    651 2HD2 LEU A  40      10.949 -11.867 -16.598  1.00  0.00              
ATOM    652 3HD2 LEU A  40      12.485 -10.974 -16.503  1.00  0.00              
ATOM    653  N   SER A  41      10.970  -6.968 -19.273  1.00  0.00              
ATOM    654  CA  SER A  41      10.618  -6.357 -20.549  1.00  0.00              
ATOM    655  C   SER A  41      11.623  -6.726 -21.632  1.00  0.00              
ATOM    656  O   SER A  41      11.255  -6.940 -22.787  1.00  0.00              
ATOM    657  CB  SER A  41      10.530  -4.851 -20.400  1.00  0.00              
ATOM    658  OG  SER A  41       9.501  -4.467 -19.529  1.00  0.00              
ATOM    659  H   SER A  41      11.030  -6.387 -18.449  1.00  0.00              
ATOM    660  HA  SER A  41       9.608  -6.600 -20.882  1.00  0.00              
ATOM    661 1HB  SER A  41      11.479  -4.484 -20.010  1.00  0.00              
ATOM    662 2HB  SER A  41      10.347  -4.413 -21.380  1.00  0.00              
ATOM    663  HG  SER A  41       9.729  -3.632 -19.114  1.00  0.00              
ATOM    664  N   TYR A  42      12.895  -6.798 -21.252  1.00  0.00              
ATOM    665  CA  TYR A  42      13.944  -7.230 -22.168  1.00  0.00              
ATOM    666  C   TYR A  42      13.769  -8.692 -22.557  1.00  0.00              
ATOM    667  O   TYR A  42      13.829  -9.042 -23.735  1.00  0.00              
ATOM    668  CB  TYR A  42      15.324  -7.016 -21.541  1.00  0.00              
ATOM    669  CG  TYR A  42      16.453  -7.670 -22.306  1.00  0.00              
ATOM    670  CD1 TYR A  42      16.967  -7.086 -23.455  1.00  0.00              
ATOM    671  CD2 TYR A  42      17.002  -8.868 -21.876  1.00  0.00              
ATOM    672  CE1 TYR A  42      17.998  -7.679 -24.157  1.00  0.00              
ATOM    673  CE2 TYR A  42      18.034  -9.470 -22.570  1.00  0.00              
ATOM    674  CZ  TYR A  42      18.529  -8.872 -23.711  1.00  0.00              
ATOM    675  OH  TYR A  42      19.557  -9.467 -24.406  1.00  0.00              
ATOM    676  H   TYR A  42      13.140  -6.547 -20.305  1.00  0.00              
ATOM    677  HA  TYR A  42      13.889  -6.654 -23.092  1.00  0.00              
ATOM    678 1HB  TYR A  42      15.493  -5.939 -21.494  1.00  0.00              
ATOM    679 2HB  TYR A  42      15.285  -7.423 -20.531  1.00  0.00              
ATOM    680  HD1 TYR A  42      16.543  -6.144 -23.801  1.00  0.00              
ATOM    681  HD2 TYR A  42      16.606  -9.335 -20.974  1.00  0.00              
ATOM    682  HE1 TYR A  42      18.392  -7.210 -25.058  1.00  0.00              
ATOM    683  HE2 TYR A  42      18.451 -10.413 -22.216  1.00  0.00              
ATOM    684  HH  TYR A  42      19.851 -10.291 -24.009  1.00  0.00              
ATOM    685  N   TYR A  43      13.551  -9.542 -21.559  1.00  0.00              
ATOM    686  CA  TYR A  43      13.548 -10.985 -21.769  1.00  0.00              
ATOM    687  C   TYR A  43      12.356 -11.415 -22.616  1.00  0.00              
ATOM    688  O   TYR A  43      12.424 -12.407 -23.341  1.00  0.00              
ATOM    689  CB  TYR A  43      13.532 -11.721 -20.427  1.00  0.00              
ATOM    690  CG  TYR A  43      14.851 -11.677 -19.688  1.00  0.00              
ATOM    691  CD1 TYR A  43      15.018 -10.864 -18.576  1.00  0.00              
ATOM    692  CD2 TYR A  43      15.925 -12.450 -20.103  1.00  0.00              
ATOM    693  CE1 TYR A  43      16.220 -10.819 -17.898  1.00  0.00              
ATOM    694  CE2 TYR A  43      17.132 -12.413 -19.432  1.00  0.00              
ATOM    695  CZ  TYR A  43      17.276 -11.596 -18.329  1.00  0.00              
ATOM    696  OH  TYR A  43      18.475 -11.557 -17.656  1.00  0.00              
ATOM    697  H   TYR A  43      13.385  -9.180 -20.631  1.00  0.00              
ATOM    698  HA  TYR A  43      14.442 -11.281 -22.318  1.00  0.00              
ATOM    699 1HB  TYR A  43      12.756 -11.260 -19.815  1.00  0.00              
ATOM    700 2HB  TYR A  43      13.265 -12.758 -20.632  1.00  0.00              
ATOM    701  HD1 TYR A  43      14.180 -10.252 -18.241  1.00  0.00              
ATOM    702  HD2 TYR A  43      15.805 -13.092 -20.975  1.00  0.00              
ATOM    703  HE1 TYR A  43      16.337 -10.175 -17.026  1.00  0.00              
ATOM    704  HE2 TYR A  43      17.965 -13.028 -19.775  1.00  0.00              
ATOM    705  HH  TYR A  43      19.139 -12.136 -18.039  1.00  0.00              
ATOM    706  N   THR A  44      11.266 -10.663 -22.518  1.00  0.00              
ATOM    707  CA  THR A  44      10.052 -10.974 -23.263  1.00  0.00              
ATOM    708  C   THR A  44      10.228 -10.687 -24.749  1.00  0.00              
ATOM    709  O   THR A  44       9.427 -11.125 -25.575  1.00  0.00              
ATOM    710  CB  THR A  44       8.846 -10.175 -22.736  1.00  0.00              
ATOM    711  OG1 THR A  44       9.104  -8.771 -22.867  1.00  0.00              
ATOM    712  CG2 THR A  44       8.585 -10.505 -21.274  1.00  0.00              
ATOM    713  H   THR A  44      11.278  -9.855 -21.913  1.00  0.00              
ATOM    714  HA  THR A  44       9.830 -12.038 -23.179  1.00  0.00              
ATOM    715  HB  THR A  44       7.966 -10.430 -23.327  1.00  0.00              
ATOM    716  HG1 THR A  44      10.020  -8.593 -22.639  1.00  0.00              
ATOM    717 1HG2 THR A  44       7.729  -9.931 -20.920  1.00  0.00              
ATOM    718 2HG2 THR A  44       8.377 -11.570 -21.173  1.00  0.00              
ATOM    719 3HG2 THR A  44       9.464 -10.249 -20.683  1.00  0.00              
ATOM    720  N   ALA A  45      11.281  -9.948 -25.083  1.00  0.00              
ATOM    721  CA  ALA A  45      11.565  -9.602 -26.470  1.00  0.00              
ATOM    722  C   ALA A  45      11.928 -10.838 -27.283  1.00  0.00              
ATOM    723  O   ALA A  45      11.825 -10.839 -28.509  1.00  0.00              
ATOM    724  CB  ALA A  45      12.682  -8.571 -26.541  1.00  0.00              
ATOM    725  H   ALA A  45      11.900  -9.618 -24.356  1.00  0.00              
ATOM    726  HA  ALA A  45      10.667  -9.173 -26.914  1.00  0.00              
ATOM    727 1HB  ALA A  45      12.882  -8.323 -27.583  1.00  0.00              
ATOM    728 2HB  ALA A  45      12.380  -7.670 -26.006  1.00  0.00              
ATOM    729 3HB  ALA A  45      13.583  -8.979 -26.086  1.00  0.00              
ATOM    730  N   GLN A  46      12.354 -11.890 -26.592  1.00  0.00              
ATOM    731  CA  GLN A  46      12.764 -13.125 -27.250  1.00  0.00              
ATOM    732  C   GLN A  46      11.910 -14.302 -26.796  1.00  0.00              
ATOM    733  O   GLN A  46      11.541 -15.159 -27.598  1.00  0.00              
ATOM    734  CB  GLN A  46      14.240 -13.418 -26.967  1.00  0.00              
ATOM    735  CG  GLN A  46      15.205 -12.448 -27.626  1.00  0.00              
ATOM    736  CD  GLN A  46      16.649 -12.893 -27.501  1.00  0.00              
ATOM    737  OE1 GLN A  46      17.299 -12.658 -26.478  1.00  0.00              
ATOM    738  NE2 GLN A  46      17.162 -13.536 -28.543  1.00  0.00              
ATOM    739  H   GLN A  46      12.395 -11.833 -25.584  1.00  0.00              
ATOM    740  HA  GLN A  46      12.616 -13.032 -28.326  1.00  0.00              
ATOM    741 1HB  GLN A  46      14.365 -13.386 -25.885  1.00  0.00              
ATOM    742 2HB  GLN A  46      14.434 -14.430 -27.324  1.00  0.00              
ATOM    743 1HG  GLN A  46      15.059 -12.066 -28.636  1.00  0.00              
ATOM    744 2HG  GLN A  46      15.027 -11.647 -26.907  1.00  0.00              
ATOM    745 1HE2 GLN A  46      18.111 -13.854 -28.519  1.00  0.00              
ATOM    746 2HE2 GLN A  46      16.601 -13.704 -29.354  1.00  0.00              
ATOM    747  N   THR A  47      11.599 -14.336 -25.504  1.00  0.00              
ATOM    748  CA  THR A  47      10.926 -15.485 -24.909  1.00  0.00              
ATOM    749  C   THR A  47       9.490 -15.599 -25.405  1.00  0.00              
ATOM    750  O   THR A  47       9.000 -16.697 -25.668  1.00  0.00              
ATOM    751  CB  THR A  47      10.922 -15.403 -23.371  1.00  0.00              
ATOM    752  OG1 THR A  47      12.269 -15.461 -22.884  1.00  0.00              
ATOM    753  CG2 THR A  47      10.122 -16.552 -22.778  1.00  0.00              
ATOM    754  H   THR A  47      11.835 -13.547 -24.920  1.00  0.00              
ATOM    755  HA  THR A  47      11.430 -16.404 -25.209  1.00  0.00              
ATOM    756  HB  THR A  47      10.476 -14.456 -23.068  1.00  0.00              
ATOM    757  HG1 THR A  47      12.764 -16.110 -23.390  1.00  0.00              
ATOM    758 1HG2 THR A  47      10.130 -16.477 -21.691  1.00  0.00              
ATOM    759 2HG2 THR A  47       9.094 -16.504 -23.138  1.00  0.00              
ATOM    760 3HG2 THR A  47      10.568 -17.499 -23.080  1.00  0.00              
ATOM    761  N   PHE A  48       8.820 -14.459 -25.531  1.00  0.00              
ATOM    762  CA  PHE A  48       7.433 -14.430 -25.979  1.00  0.00              
ATOM    763  C   PHE A  48       7.305 -14.949 -27.405  1.00  0.00              
ATOM    764  O   PHE A  48       6.560 -15.894 -27.668  1.00  0.00              
ATOM    765  CB  PHE A  48       6.869 -13.011 -25.883  1.00  0.00              
ATOM    766  CG  PHE A  48       5.571 -12.824 -26.615  1.00  0.00              
ATOM    767  CD1 PHE A  48       4.434 -13.519 -26.229  1.00  0.00              
ATOM    768  CD2 PHE A  48       5.483 -11.954 -27.690  1.00  0.00              
ATOM    769  CE1 PHE A  48       3.239 -13.348 -26.902  1.00  0.00              
ATOM    770  CE2 PHE A  48       4.290 -11.780 -28.364  1.00  0.00              
ATOM    771  CZ  PHE A  48       3.167 -12.478 -27.969  1.00  0.00              
ATOM    772  H   PHE A  48       9.284 -13.589 -25.310  1.00  0.00              
ATOM    773  HA  PHE A  48       6.828 -15.088 -25.353  1.00  0.00              
ATOM    774 1HB  PHE A  48       6.680 -12.753 -24.842  1.00  0.00              
ATOM    775 2HB  PHE A  48       7.573 -12.299 -26.311  1.00  0.00              
ATOM    776  HD1 PHE A  48       4.491 -14.206 -25.384  1.00  0.00              
ATOM    777  HD2 PHE A  48       6.371 -11.402 -28.003  1.00  0.00              
ATOM    778  HE1 PHE A  48       2.354 -13.901 -26.588  1.00  0.00              
ATOM    779  HE2 PHE A  48       4.234 -11.092 -29.208  1.00  0.00              
ATOM    780  HZ  PHE A  48       2.226 -12.343 -28.500  1.00  0.00              
ATOM    781  N   PRO A  49       8.034 -14.326 -28.324  1.00  0.00              
ATOM    782  CA  PRO A  49       7.987 -14.711 -29.730  1.00  0.00              
ATOM    783  C   PRO A  49       8.549 -16.111 -29.937  1.00  0.00              
ATOM    784  O   PRO A  49       8.257 -16.766 -30.938  1.00  0.00              
ATOM    785  CB  PRO A  49       8.825 -13.642 -30.439  1.00  0.00              
ATOM    786  CG  PRO A  49       9.732 -13.117 -29.378  1.00  0.00              
ATOM    787  CD  PRO A  49       8.912 -13.119 -28.116  1.00  0.00              
ATOM    788  HA  PRO A  49       6.961 -14.756 -30.125  1.00  0.00              
ATOM    789 1HB  PRO A  49       9.397 -14.068 -31.276  1.00  0.00              
ATOM    790 2HB  PRO A  49       8.193 -12.843 -30.853  1.00  0.00              
ATOM    791 1HG  PRO A  49      10.626 -13.750 -29.270  1.00  0.00              
ATOM    792 2HG  PRO A  49      10.083 -12.103 -29.621  1.00  0.00              
ATOM    793 1HD  PRO A  49       9.536 -13.210 -27.214  1.00  0.00              
ATOM    794 2HD  PRO A  49       8.318 -12.200 -28.004  1.00  0.00              
ATOM    795  N   SER A  50       9.358 -16.566 -28.986  1.00  0.00              
ATOM    796  CA  SER A  50       9.825 -17.947 -28.972  1.00  0.00              
ATOM    797  C   SER A  50       8.670 -18.917 -28.758  1.00  0.00              
ATOM    798  O   SER A  50       8.501 -19.873 -29.516  1.00  0.00              
ATOM    799  CB  SER A  50      10.876 -18.132 -27.895  1.00  0.00              
ATOM    800  OG  SER A  50      11.363 -19.445 -27.855  1.00  0.00              
ATOM    801  H   SER A  50       9.656 -15.938 -28.253  1.00  0.00              
ATOM    802  HA  SER A  50      10.382 -18.225 -29.868  1.00  0.00              
ATOM    803 1HB  SER A  50      11.704 -17.453 -28.097  1.00  0.00              
ATOM    804 2HB  SER A  50      10.434 -17.887 -26.930  1.00  0.00              
ATOM    805  HG  SER A  50      10.639 -20.049 -27.673  1.00  0.00              
ATOM    806  N   THR A  51       7.876 -18.665 -27.723  1.00  0.00              
ATOM    807  CA  THR A  51       6.746 -19.526 -27.397  1.00  0.00              
ATOM    808  C   THR A  51       5.644 -19.408 -28.442  1.00  0.00              
ATOM    809  O   THR A  51       4.785 -20.283 -28.553  1.00  0.00              
ATOM    810  CB  THR A  51       6.163 -19.193 -26.011  1.00  0.00              
ATOM    811  OG1 THR A  51       5.748 -17.821 -25.982  1.00  0.00              
ATOM    812  CG2 THR A  51       7.201 -19.427 -24.925  1.00  0.00              
ATOM    813  H   THR A  51       8.061 -17.856 -27.147  1.00  0.00              
ATOM    814  HA  THR A  51       7.064 -20.569 -27.401  1.00  0.00              
ATOM    815  HB  THR A  51       5.297 -19.829 -25.828  1.00  0.00              
ATOM    816  HG1 THR A  51       5.382 -17.616 -25.118  1.00  0.00              
ATOM    817 1HG2 THR A  51       6.770 -19.187 -23.953  1.00  0.00              
ATOM    818 2HG2 THR A  51       7.510 -20.473 -24.937  1.00  0.00              
ATOM    819 3HG2 THR A  51       8.066 -18.791 -25.106  1.00  0.00              
ATOM    820  N   GLU A  52       5.674 -18.322 -29.206  1.00  0.00              
ATOM    821  CA  GLU A  52       4.740 -18.136 -30.310  1.00  0.00              
ATOM    822  C   GLU A  52       5.022 -19.117 -31.441  1.00  0.00              
ATOM    823  O   GLU A  52       4.113 -19.519 -32.167  1.00  0.00              
ATOM    824  CB  GLU A  52       4.807 -16.699 -30.832  1.00  0.00              
ATOM    825  CG  GLU A  52       4.170 -15.666 -29.914  1.00  0.00              
ATOM    826  CD  GLU A  52       2.711 -15.955 -29.695  1.00  0.00              
ATOM    827  OE1 GLU A  52       2.001 -16.092 -30.662  1.00  0.00              
ATOM    828  OE2 GLU A  52       2.328 -16.152 -28.566  1.00  0.00              
ATOM    829  H   GLU A  52       6.361 -17.606 -29.017  1.00  0.00              
ATOM    830  HA  GLU A  52       3.723 -18.337 -29.972  1.00  0.00              
ATOM    831 1HB  GLU A  52       5.862 -16.460 -30.971  1.00  0.00              
ATOM    832 2HB  GLU A  52       4.302 -16.687 -31.798  1.00  0.00              
ATOM    833 1HG  GLU A  52       4.670 -15.575 -28.950  1.00  0.00              
ATOM    834 2HG  GLU A  52       4.276 -14.733 -30.466  1.00  0.00              
ATOM    835  N   THR A  53       6.286 -19.500 -31.584  1.00  0.00              
ATOM    836  CA  THR A  53       6.697 -20.401 -32.654  1.00  0.00              
ATOM    837  C   THR A  53       6.805 -21.836 -32.154  1.00  0.00              
ATOM    838  O   THR A  53       6.608 -22.785 -32.913  1.00  0.00              
ATOM    839  CB  THR A  53       8.046 -19.977 -33.263  1.00  0.00              
ATOM    840  OG1 THR A  53       9.059 -19.997 -32.249  1.00  0.00              
ATOM    841  CG2 THR A  53       7.950 -18.578 -33.851  1.00  0.00              
ATOM    842  H   THR A  53       6.980 -19.157 -30.936  1.00  0.00              
ATOM    843  HA  THR A  53       5.944 -20.405 -33.443  1.00  0.00              
ATOM    844  HB  THR A  53       8.317 -20.683 -34.049  1.00  0.00              
ATOM    845  HG1 THR A  53       8.822 -19.383 -31.549  1.00  0.00              
ATOM    846 1HG2 THR A  53       8.912 -18.297 -34.278  1.00  0.00              
ATOM    847 2HG2 THR A  53       7.188 -18.563 -34.631  1.00  0.00              
ATOM    848 3HG2 THR A  53       7.680 -17.872 -33.067  1.00  0.00              
ATOM    849  N   ILE A  54       7.121 -21.988 -30.872  1.00  0.00              
ATOM    850  CA  ILE A  54       7.159 -23.303 -30.243  1.00  0.00              
ATOM    851  C   ILE A  54       6.422 -23.297 -28.910  1.00  0.00              
ATOM    852  O   ILE A  54       7.041 -23.352 -27.847  1.00  0.00              
ATOM    853  CB  ILE A  54       8.605 -23.780 -30.017  1.00  0.00              
ATOM    854  CG1 ILE A  54       9.379 -22.760 -29.178  1.00  0.00              
ATOM    855  CG2 ILE A  54       9.301 -24.016 -31.349  1.00  0.00              
ATOM    856  CD1 ILE A  54      10.715 -23.264 -28.682  1.00  0.00              
ATOM    857  H   ILE A  54       7.340 -21.172 -30.319  1.00  0.00              
ATOM    858  HA  ILE A  54       6.627 -24.034 -30.850  1.00  0.00              
ATOM    859  HB  ILE A  54       8.588 -24.708 -29.446  1.00  0.00              
ATOM    860 1HG1 ILE A  54       9.532 -21.878 -29.799  1.00  0.00              
ATOM    861 2HG1 ILE A  54       8.751 -22.498 -28.326  1.00  0.00              
ATOM    862 1HG2 ILE A  54      10.323 -24.352 -31.171  1.00  0.00              
ATOM    863 2HG2 ILE A  54       8.762 -24.777 -31.911  1.00  0.00              
ATOM    864 3HG2 ILE A  54       9.320 -23.088 -31.920  1.00  0.00              
ATOM    865 1HD1 ILE A  54      11.204 -22.486 -28.095  1.00  0.00              
ATOM    866 2HD1 ILE A  54      10.563 -24.146 -28.059  1.00  0.00              
ATOM    867 3HD1 ILE A  54      11.344 -23.525 -29.532  1.00  0.00              
ATOM    868  N   PRO A  55       5.096 -23.231 -28.973  1.00  0.00              
ATOM    869  CA  PRO A  55       4.274 -23.177 -27.770  1.00  0.00              
ATOM    870  C   PRO A  55       4.576 -24.347 -26.843  1.00  0.00              
ATOM    871  O   PRO A  55       4.243 -25.493 -27.146  1.00  0.00              
ATOM    872  CB  PRO A  55       2.836 -23.216 -28.298  1.00  0.00              
ATOM    873  CG  PRO A  55       2.926 -22.627 -29.664  1.00  0.00              
ATOM    874  CD  PRO A  55       4.248 -23.092 -30.213  1.00  0.00              
ATOM    875  HA  PRO A  55       4.465 -22.279 -27.164  1.00  0.00              
ATOM    876 1HB  PRO A  55       2.447 -24.244 -28.332  1.00  0.00              
ATOM    877 2HB  PRO A  55       2.156 -22.635 -27.658  1.00  0.00              
ATOM    878 1HG  PRO A  55       2.093 -22.965 -30.299  1.00  0.00              
ATOM    879 2HG  PRO A  55       2.877 -21.528 -29.628  1.00  0.00              
ATOM    880 1HD  PRO A  55       4.164 -24.050 -30.746  1.00  0.00              
ATOM    881 2HD  PRO A  55       4.683 -22.369 -30.920  1.00  0.00              
ATOM    882  N   LYS A  56       5.209 -24.052 -25.713  1.00  0.00              
ATOM    883  CA  LYS A  56       5.415 -25.048 -24.668  1.00  0.00              
ATOM    884  C   LYS A  56       4.950 -24.529 -23.314  1.00  0.00              
ATOM    885  O   LYS A  56       5.545 -24.839 -22.281  1.00  0.00              
ATOM    886  CB  LYS A  56       6.888 -25.454 -24.598  1.00  0.00              
ATOM    887  CG  LYS A  56       7.376 -26.260 -25.794  1.00  0.00              
ATOM    888  CD  LYS A  56       8.793 -26.769 -25.578  1.00  0.00              
ATOM    889  CE  LYS A  56       9.342 -27.431 -26.833  1.00  0.00              
ATOM    890  NZ  LYS A  56      10.700 -27.999 -26.614  1.00  0.00              
ATOM    891  H   LYS A  56       5.557 -23.114 -25.575  1.00  0.00              
ATOM    892  HA  LYS A  56       4.819 -25.936 -24.882  1.00  0.00              
ATOM    893 1HB  LYS A  56       7.469 -24.535 -24.518  1.00  0.00              
ATOM    894 2HB  LYS A  56       7.015 -26.042 -23.689  1.00  0.00              
ATOM    895 1HG  LYS A  56       6.704 -27.106 -25.939  1.00  0.00              
ATOM    896 2HG  LYS A  56       7.350 -25.621 -26.676  1.00  0.00              
ATOM    897 1HD  LYS A  56       9.428 -25.925 -25.304  1.00  0.00              
ATOM    898 2HD  LYS A  56       8.782 -27.492 -24.762  1.00  0.00              
ATOM    899 1HE  LYS A  56       8.659 -28.227 -27.127  1.00  0.00              
ATOM    900 2HE  LYS A  56       9.386 -26.681 -27.623  1.00  0.00              
ATOM    901 1HZ  LYS A  56      11.028 -28.427 -27.469  1.00  0.00              
ATOM    902 2HZ  LYS A  56      11.335 -27.261 -26.343  1.00  0.00              
ATOM    903 3HZ  LYS A  56      10.660 -28.694 -25.883  1.00  0.00              
ATOM    904  N   GLN A  57       3.883 -23.737 -23.324  1.00  0.00              
ATOM    905  CA  GLN A  57       3.421 -23.058 -22.119  1.00  0.00              
ATOM    906  C   GLN A  57       2.999 -24.058 -21.051  1.00  0.00              
ATOM    907  O   GLN A  57       3.116 -23.790 -19.855  1.00  0.00              
ATOM    908  CB  GLN A  57       2.252 -22.125 -22.444  1.00  0.00              
ATOM    909  CG  GLN A  57       2.641 -20.894 -23.245  1.00  0.00              
ATOM    910  CD  GLN A  57       1.443 -20.042 -23.616  1.00  0.00              
ATOM    911  OE1 GLN A  57       0.298 -20.393 -23.319  1.00  0.00              
ATOM    912  NE2 GLN A  57       1.699 -18.916 -24.272  1.00  0.00              
ATOM    913  H   GLN A  57       3.379 -23.602 -24.188  1.00  0.00              
ATOM    914  HA  GLN A  57       4.237 -22.475 -21.693  1.00  0.00              
ATOM    915 1HB  GLN A  57       1.525 -22.714 -23.003  1.00  0.00              
ATOM    916 2HB  GLN A  57       1.817 -21.821 -21.492  1.00  0.00              
ATOM    917 1HG  GLN A  57       3.448 -20.226 -22.945  1.00  0.00              
ATOM    918 2HG  GLN A  57       2.949 -21.459 -24.127  1.00  0.00              
ATOM    919 1HE2 GLN A  57       0.948 -18.312 -24.543  1.00  0.00              
ATOM    920 2HE2 GLN A  57       2.643 -18.670 -24.494  1.00  0.00              
ATOM    921  N   ALA A  58       2.508 -25.212 -21.489  1.00  0.00              
ATOM    922  CA  ALA A  58       2.098 -26.268 -20.571  1.00  0.00              
ATOM    923  C   ALA A  58       3.273 -26.761 -19.738  1.00  0.00              
ATOM    924  O   ALA A  58       3.114 -27.114 -18.569  1.00  0.00              
ATOM    925  CB  ALA A  58       1.467 -27.421 -21.338  1.00  0.00              
ATOM    926  H   ALA A  58       2.416 -25.362 -22.484  1.00  0.00              
ATOM    927  HA  ALA A  58       1.358 -25.863 -19.881  1.00  0.00              
ATOM    928 1HB  ALA A  58       1.166 -28.201 -20.638  1.00  0.00              
ATOM    929 2HB  ALA A  58       0.591 -27.063 -21.880  1.00  0.00              
ATOM    930 3HB  ALA A  58       2.190 -27.827 -22.044  1.00  0.00              
ATOM    931  N   LYS A  59       4.455 -26.783 -20.345  1.00  0.00              
ATOM    932  CA  LYS A  59       5.657 -27.252 -19.666  1.00  0.00              
ATOM    933  C   LYS A  59       6.323 -26.126 -18.886  1.00  0.00              
ATOM    934  O   LYS A  59       6.888 -26.349 -17.815  1.00  0.00              
ATOM    935  CB  LYS A  59       6.642 -27.849 -20.672  1.00  0.00              
ATOM    936  CG  LYS A  59       6.133 -29.094 -21.388  1.00  0.00              
ATOM    937  CD  LYS A  59       7.184 -29.657 -22.333  1.00  0.00              
ATOM    938  CE  LYS A  59       6.679 -30.903 -23.045  1.00  0.00              
ATOM    939  NZ  LYS A  59       7.685 -31.447 -23.997  1.00  0.00              
ATOM    940  H   LYS A  59       4.522 -26.467 -21.302  1.00  0.00              
ATOM    941  HA  LYS A  59       5.394 -28.021 -18.939  1.00  0.00              
ATOM    942 1HB  LYS A  59       6.860 -27.072 -21.406  1.00  0.00              
ATOM    943 2HB  LYS A  59       7.552 -28.094 -20.123  1.00  0.00              
ATOM    944 1HG  LYS A  59       5.878 -29.844 -20.638  1.00  0.00              
ATOM    945 2HG  LYS A  59       5.241 -28.828 -21.953  1.00  0.00              
ATOM    946 1HD  LYS A  59       7.433 -28.892 -23.071  1.00  0.00              
ATOM    947 2HD  LYS A  59       8.074 -29.905 -21.755  1.00  0.00              
ATOM    948 1HE  LYS A  59       6.447 -31.656 -22.292  1.00  0.00              
ATOM    949 2HE  LYS A  59       5.770 -30.642 -23.587  1.00  0.00              
ATOM    950 1HZ  LYS A  59       7.311 -32.271 -24.447  1.00  0.00              
ATOM    951 2HZ  LYS A  59       7.899 -30.750 -24.695  1.00  0.00              
ATOM    952 3HZ  LYS A  59       8.526 -31.690 -23.494  1.00  0.00              
ATOM    953  N   THR A  60       6.255 -24.915 -19.429  1.00  0.00              
ATOM    954  CA  THR A  60       6.857 -23.753 -18.788  1.00  0.00              
ATOM    955  C   THR A  60       6.130 -23.396 -17.499  1.00  0.00              
ATOM    956  O   THR A  60       6.753 -23.016 -16.508  1.00  0.00              
ATOM    957  CB  THR A  60       6.856 -22.528 -19.722  1.00  0.00              
ATOM    958  OG1 THR A  60       7.612 -22.824 -20.904  1.00  0.00              
ATOM    959  CG2 THR A  60       7.466 -21.323 -19.023  1.00  0.00              
ATOM    960  H   THR A  60       5.772 -24.797 -20.309  1.00  0.00              
ATOM    961  HA  THR A  60       7.887 -23.978 -18.509  1.00  0.00              
ATOM    962  HB  THR A  60       5.829 -22.301 -20.007  1.00  0.00              
ATOM    963  HG1 THR A  60       8.516 -23.038 -20.659  1.00  0.00              
ATOM    964 1HG2 THR A  60       7.456 -20.468 -19.698  1.00  0.00              
ATOM    965 2HG2 THR A  60       6.886 -21.089 -18.130  1.00  0.00              
ATOM    966 3HG2 THR A  60       8.493 -21.550 -18.739  1.00  0.00              
ATOM    967  N   ASN A  61       4.807 -23.520 -17.518  1.00  0.00              
ATOM    968  CA  ASN A  61       3.996 -23.260 -16.334  1.00  0.00              
ATOM    969  C   ASN A  61       4.415 -24.152 -15.173  1.00  0.00              
ATOM    970  O   ASN A  61       4.597 -23.681 -14.050  1.00  0.00              
ATOM    971  CB  ASN A  61       2.517 -23.437 -16.625  1.00  0.00              
ATOM    972  CG  ASN A  61       1.627 -23.110 -15.458  1.00  0.00              
ATOM    973  OD1 ASN A  61       1.578 -21.967 -14.990  1.00  0.00              
ATOM    974  ND2 ASN A  61       0.987 -24.125 -14.935  1.00  0.00              
ATOM    975  H   ASN A  61       4.352 -23.802 -18.374  1.00  0.00              
ATOM    976  HA  ASN A  61       4.144 -22.231 -16.003  1.00  0.00              
ATOM    977 1HB  ASN A  61       2.075 -23.032 -17.536  1.00  0.00              
ATOM    978 2HB  ASN A  61       2.599 -24.521 -16.712  1.00  0.00              
ATOM    979 1HD2 ASN A  61       0.376 -23.981 -14.156  1.00  0.00              
ATOM    980 2HD2 ASN A  61       1.107 -25.041 -15.315  1.00  0.00              
ATOM    981  N   LEU A  62       4.565 -25.443 -15.449  1.00  0.00              
ATOM    982  CA  LEU A  62       4.959 -26.405 -14.426  1.00  0.00              
ATOM    983  C   LEU A  62       6.364 -26.119 -13.913  1.00  0.00              
ATOM    984  O   LEU A  62       6.611 -26.135 -12.707  1.00  0.00              
ATOM    985  CB  LEU A  62       4.873 -27.832 -14.980  1.00  0.00              
ATOM    986  CG  LEU A  62       5.303 -28.937 -14.007  1.00  0.00              
ATOM    987  CD1 LEU A  62       4.438 -28.896 -12.754  1.00  0.00              
ATOM    988  CD2 LEU A  62       5.195 -30.291 -14.693  1.00  0.00              
ATOM    989  H   LEU A  62       4.403 -25.766 -16.392  1.00  0.00              
ATOM    990  HA  LEU A  62       4.293 -26.319 -13.568  1.00  0.00              
ATOM    991 1HB  LEU A  62       3.800 -27.889 -15.158  1.00  0.00              
ATOM    992 2HB  LEU A  62       5.404 -27.931 -15.926  1.00  0.00              
ATOM    993  HG  LEU A  62       6.354 -28.767 -13.768  1.00  0.00              
ATOM    994 1HD1 LEU A  62       4.751 -29.684 -12.069  1.00  0.00              
ATOM    995 2HD1 LEU A  62       4.549 -27.927 -12.267  1.00  0.00              
ATOM    996 3HD1 LEU A  62       3.395 -29.048 -13.028  1.00  0.00              
ATOM    997 1HD2 LEU A  62       5.502 -31.075 -14.000  1.00  0.00              
ATOM    998 2HD2 LEU A  62       4.163 -30.461 -15.001  1.00  0.00              
ATOM    999 3HD2 LEU A  62       5.842 -30.308 -15.569  1.00  0.00              
ATOM   1000  N   ASN A  63       7.284 -25.857 -14.836  1.00  0.00              
ATOM   1001  CA  ASN A  63       8.666 -25.563 -14.479  1.00  0.00              
ATOM   1002  C   ASN A  63       8.758 -24.305 -13.624  1.00  0.00              
ATOM   1003  O   ASN A  63       9.500 -24.263 -12.643  1.00  0.00              
ATOM   1004  CB  ASN A  63       9.541 -25.425 -15.711  1.00  0.00              
ATOM   1005  CG  ASN A  63       9.853 -26.734 -16.382  1.00  0.00              
ATOM   1006  OD1 ASN A  63       9.735 -27.807 -15.778  1.00  0.00              
ATOM   1007  ND2 ASN A  63      10.327 -26.647 -17.598  1.00  0.00              
ATOM   1008  H   ASN A  63       7.018 -25.863 -15.811  1.00  0.00              
ATOM   1009  HA  ASN A  63       9.074 -26.377 -13.877  1.00  0.00              
ATOM   1010 1HB  ASN A  63       9.318 -24.677 -16.473  1.00  0.00              
ATOM   1011 2HB  ASN A  63      10.411 -25.109 -15.136  1.00  0.00              
ATOM   1012 1HD2 ASN A  63      10.556 -27.478 -18.106  1.00  0.00              
ATOM   1013 2HD2 ASN A  63      10.460 -25.750 -18.020  1.00  0.00              
ATOM   1014  N   SER A  64       8.000 -23.282 -14.003  1.00  0.00              
ATOM   1015  CA  SER A  64       8.034 -22.003 -13.304  1.00  0.00              
ATOM   1016  C   SER A  64       7.434 -22.123 -11.909  1.00  0.00              
ATOM   1017  O   SER A  64       7.864 -21.442 -10.977  1.00  0.00              
ATOM   1018  CB  SER A  64       7.297 -20.949 -14.107  1.00  0.00              
ATOM   1019  OG  SER A  64       5.922 -21.209 -14.181  1.00  0.00              
ATOM   1020  H   SER A  64       7.385 -23.393 -14.797  1.00  0.00              
ATOM   1021  HA  SER A  64       9.033 -21.569 -13.243  1.00  0.00              
ATOM   1022 1HB  SER A  64       7.450 -19.980 -13.632  1.00  0.00              
ATOM   1023 2HB  SER A  64       7.709 -20.927 -15.115  1.00  0.00              
ATOM   1024  HG  SER A  64       5.494 -20.521 -14.696  1.00  0.00              
ATOM   1025  N   SER A  65       6.438 -22.992 -11.771  1.00  0.00              
ATOM   1026  CA  SER A  65       5.829 -23.259 -10.473  1.00  0.00              
ATOM   1027  C   SER A  65       6.796 -23.990  -9.551  1.00  0.00              
ATOM   1028  O   SER A  65       6.908 -23.664  -8.369  1.00  0.00              
ATOM   1029  CB  SER A  65       4.556 -24.064 -10.650  1.00  0.00              
ATOM   1030  OG  SER A  65       3.938 -24.348  -9.425  1.00  0.00              
ATOM   1031  H   SER A  65       6.095 -23.480 -12.585  1.00  0.00              
ATOM   1032  HA  SER A  65       5.451 -22.363  -9.979  1.00  0.00              
ATOM   1033 1HB  SER A  65       3.867 -23.493 -11.272  1.00  0.00              
ATOM   1034 2HB  SER A  65       4.802 -25.001 -11.149  1.00  0.00              
ATOM   1035  HG  SER A  65       3.139 -24.857  -9.581  1.00  0.00              
ATOM   1036  N   LEU A  66       7.493 -24.981 -10.098  1.00  0.00              
ATOM   1037  CA  LEU A  66       8.437 -25.774  -9.319  1.00  0.00              
ATOM   1038  C   LEU A  66       9.607 -24.924  -8.841  1.00  0.00              
ATOM   1039  O   LEU A  66      10.074 -25.073  -7.712  1.00  0.00              
ATOM   1040  CB  LEU A  66       8.943 -26.960 -10.149  1.00  0.00              
ATOM   1041  CG  LEU A  66       7.903 -28.053 -10.427  1.00  0.00              
ATOM   1042  CD1 LEU A  66       8.448 -29.046 -11.444  1.00  0.00              
ATOM   1043  CD2 LEU A  66       7.543 -28.756  -9.127  1.00  0.00              
ATOM   1044  H   LEU A  66       7.365 -25.189 -11.077  1.00  0.00              
ATOM   1045  HA  LEU A  66       7.944 -26.153  -8.424  1.00  0.00              
ATOM   1046 1HB  LEU A  66       9.191 -26.438 -11.072  1.00  0.00              
ATOM   1047 2HB  LEU A  66       9.847 -27.395  -9.723  1.00  0.00              
ATOM   1048  HG  LEU A  66       7.005 -27.559 -10.799  1.00  0.00              
ATOM   1049 1HD1 LEU A  66       7.703 -29.819 -11.636  1.00  0.00              
ATOM   1050 2HD1 LEU A  66       8.677 -28.526 -12.375  1.00  0.00              
ATOM   1051 3HD1 LEU A  66       9.355 -29.507 -11.053  1.00  0.00              
ATOM   1052 1HD2 LEU A  66       6.803 -29.532  -9.326  1.00  0.00              
ATOM   1053 2HD2 LEU A  66       8.437 -29.208  -8.697  1.00  0.00              
ATOM   1054 3HD2 LEU A  66       7.129 -28.032  -8.424  1.00  0.00              
ATOM   1055  N   VAL A  67      10.077 -24.033  -9.707  1.00  0.00              
ATOM   1056  CA  VAL A  67      11.166 -23.127  -9.359  1.00  0.00              
ATOM   1057  C   VAL A  67      10.732 -22.128  -8.295  1.00  0.00              
ATOM   1058  O   VAL A  67      11.380 -21.993  -7.256  1.00  0.00              
ATOM   1059  CB  VAL A  67      11.678 -22.359 -10.592  1.00  0.00              
ATOM   1060  CG1 VAL A  67      12.658 -21.273 -10.174  1.00  0.00              
ATOM   1061  CG2 VAL A  67      12.332 -23.313 -11.581  1.00  0.00              
ATOM   1062  H   VAL A  67       9.671 -23.981 -10.630  1.00  0.00              
ATOM   1063  HA  VAL A  67      12.003 -23.666  -8.913  1.00  0.00              
ATOM   1064  HB  VAL A  67      10.829 -21.905 -11.104  1.00  0.00              
ATOM   1065 1HG1 VAL A  67      13.009 -20.740 -11.058  1.00  0.00              
ATOM   1066 2HG1 VAL A  67      12.161 -20.573  -9.503  1.00  0.00              
ATOM   1067 3HG1 VAL A  67      13.507 -21.727  -9.663  1.00  0.00              
ATOM   1068 1HG2 VAL A  67      12.687 -22.754 -12.446  1.00  0.00              
ATOM   1069 2HG2 VAL A  67      13.173 -23.813 -11.101  1.00  0.00              
ATOM   1070 3HG2 VAL A  67      11.604 -24.057 -11.904  1.00  0.00              
ATOM   1071  N   ASN A  68       9.634 -21.429  -8.559  1.00  0.00              
ATOM   1072  CA  ASN A  68       9.178 -20.358  -7.681  1.00  0.00              
ATOM   1073  C   ASN A  68       8.872 -20.883  -6.284  1.00  0.00              
ATOM   1074  O   ASN A  68       9.329 -20.324  -5.287  1.00  0.00              
ATOM   1075  CB  ASN A  68       7.963 -19.651  -8.254  1.00  0.00              
ATOM   1076  CG  ASN A  68       7.394 -18.595  -7.347  1.00  0.00              
ATOM   1077  OD1 ASN A  68       6.401 -18.820  -6.645  1.00  0.00              
ATOM   1078  ND2 ASN A  68       7.967 -17.421  -7.418  1.00  0.00              
ATOM   1079  H   ASN A  68       9.100 -21.646  -9.389  1.00  0.00              
ATOM   1080  HA  ASN A  68       9.967 -19.613  -7.565  1.00  0.00              
ATOM   1081 1HB  ASN A  68       7.966 -19.278  -9.279  1.00  0.00              
ATOM   1082 2HB  ASN A  68       7.337 -20.541  -8.193  1.00  0.00              
ATOM   1083 1HD2 ASN A  68       7.640 -16.670  -6.843  1.00  0.00              
ATOM   1084 2HD2 ASN A  68       8.730 -17.274  -8.047  1.00  0.00              
ATOM   1085  N   GLN A  69       8.096 -21.959  -6.219  1.00  0.00              
ATOM   1086  CA  GLN A  69       7.564 -22.444  -4.951  1.00  0.00              
ATOM   1087  C   GLN A  69       8.685 -22.815  -3.989  1.00  0.00              
ATOM   1088  O   GLN A  69       8.627 -22.496  -2.801  1.00  0.00              
ATOM   1089  CB  GLN A  69       6.657 -23.657  -5.179  1.00  0.00              
ATOM   1090  CG  GLN A  69       5.988 -24.180  -3.919  1.00  0.00              
ATOM   1091  CD  GLN A  69       5.043 -23.166  -3.303  1.00  0.00              
ATOM   1092  OE1 GLN A  69       4.228 -22.553  -3.998  1.00  0.00              
ATOM   1093  NE2 GLN A  69       5.149 -22.980  -1.992  1.00  0.00              
ATOM   1094  H   GLN A  69       7.870 -22.455  -7.069  1.00  0.00              
ATOM   1095  HA  GLN A  69       6.991 -21.652  -4.469  1.00  0.00              
ATOM   1096 1HB  GLN A  69       5.899 -23.352  -5.900  1.00  0.00              
ATOM   1097 2HB  GLN A  69       7.280 -24.437  -5.616  1.00  0.00              
ATOM   1098 1HG  GLN A  69       5.511 -25.158  -3.868  1.00  0.00              
ATOM   1099 2HG  GLN A  69       6.908 -24.195  -3.333  1.00  0.00              
ATOM   1100 1HE2 GLN A  69       4.552 -22.324  -1.529  1.00  0.00              
ATOM   1101 2HE2 GLN A  69       5.825 -23.497  -1.466  1.00  0.00              
ATOM   1102  N   SER A  70       9.705 -23.490  -4.508  1.00  0.00              
ATOM   1103  CA  SER A  70      10.803 -23.975  -3.680  1.00  0.00              
ATOM   1104  C   SER A  70      11.852 -22.891  -3.466  1.00  0.00              
ATOM   1105  O   SER A  70      12.357 -22.713  -2.358  1.00  0.00              
ATOM   1106  CB  SER A  70      11.433 -25.200  -4.314  1.00  0.00              
ATOM   1107  OG  SER A  70      10.541 -26.280  -4.372  1.00  0.00              
ATOM   1108  H   SER A  70       9.720 -23.672  -5.501  1.00  0.00              
ATOM   1109  HA  SER A  70      10.477 -24.371  -2.717  1.00  0.00              
ATOM   1110 1HB  SER A  70      11.748 -24.946  -5.326  1.00  0.00              
ATOM   1111 2HB  SER A  70      12.302 -25.490  -3.726  1.00  0.00              
ATOM   1112  HG  SER A  70      10.449 -26.665  -3.497  1.00  0.00              
ATOM   1113  N   PHE A  71      12.174 -22.168  -4.533  1.00  0.00              
ATOM   1114  CA  PHE A  71      13.224 -21.157  -4.485  1.00  0.00              
ATOM   1115  C   PHE A  71      12.897 -20.072  -3.466  1.00  0.00              
ATOM   1116  O   PHE A  71      13.791 -19.524  -2.821  1.00  0.00              
ATOM   1117  CB  PHE A  71      13.431 -20.535  -5.867  1.00  0.00              
ATOM   1118  CG  PHE A  71      14.559 -19.544  -5.923  1.00  0.00              
ATOM   1119  CD1 PHE A  71      15.872 -19.955  -5.746  1.00  0.00              
ATOM   1120  CD2 PHE A  71      14.309 -18.199  -6.151  1.00  0.00              
ATOM   1121  CE1 PHE A  71      16.910 -19.043  -5.797  1.00  0.00              
ATOM   1122  CE2 PHE A  71      15.345 -17.286  -6.203  1.00  0.00              
ATOM   1123  CZ  PHE A  71      16.647 -17.710  -6.026  1.00  0.00              
ATOM   1124  H   PHE A  71      11.680 -22.322  -5.400  1.00  0.00              
ATOM   1125  HA  PHE A  71      14.162 -21.612  -4.164  1.00  0.00              
ATOM   1126 1HB  PHE A  71      13.662 -21.310  -6.596  1.00  0.00              
ATOM   1127 2HB  PHE A  71      12.533 -20.002  -6.176  1.00  0.00              
ATOM   1128  HD1 PHE A  71      16.080 -21.010  -5.566  1.00  0.00              
ATOM   1129  HD2 PHE A  71      13.280 -17.865  -6.290  1.00  0.00              
ATOM   1130  HE1 PHE A  71      17.937 -19.380  -5.657  1.00  0.00              
ATOM   1131  HE2 PHE A  71      15.135 -16.232  -6.384  1.00  0.00              
ATOM   1132  HZ  PHE A  71      17.464 -16.991  -6.065  1.00  0.00              
ATOM   1133  N   LYS A  72      11.612 -19.766  -3.326  1.00  0.00              
ATOM   1134  CA  LYS A  72      11.158 -18.801  -2.332  1.00  0.00              
ATOM   1135  C   LYS A  72      11.719 -19.125  -0.954  1.00  0.00              
ATOM   1136  O   LYS A  72      12.042 -18.225  -0.178  1.00  0.00              
ATOM   1137  CB  LYS A  72       9.629 -18.763  -2.282  1.00  0.00              
ATOM   1138  CG  LYS A  72       9.057 -17.763  -1.286  1.00  0.00              
ATOM   1139  CD  LYS A  72       7.538 -17.726  -1.350  1.00  0.00              
ATOM   1140  CE  LYS A  72       6.966 -16.728  -0.354  1.00  0.00              
ATOM   1141  NZ  LYS A  72       5.479 -16.683  -0.403  1.00  0.00              
ATOM   1142  H   LYS A  72      10.932 -20.214  -3.924  1.00  0.00              
ATOM   1143  HA  LYS A  72      11.523 -17.806  -2.590  1.00  0.00              
ATOM   1144 1HB  LYS A  72       9.283 -18.513  -3.286  1.00  0.00              
ATOM   1145 2HB  LYS A  72       9.292 -19.766  -2.022  1.00  0.00              
ATOM   1146 1HG  LYS A  72       9.373 -18.054  -0.284  1.00  0.00              
ATOM   1147 2HG  LYS A  72       9.455 -16.776  -1.519  1.00  0.00              
ATOM   1148 1HD  LYS A  72       7.239 -17.444  -2.360  1.00  0.00              
ATOM   1149 2HD  LYS A  72       7.156 -18.722  -1.124  1.00  0.00              
ATOM   1150 1HE  LYS A  72       7.287 -17.019   0.645  1.00  0.00              
ATOM   1151 2HE  LYS A  72       7.366 -15.742  -0.591  1.00  0.00              
ATOM   1152 1HZ  LYS A  72       5.140 -16.010   0.270  1.00  0.00              
ATOM   1153 2HZ  LYS A  72       5.180 -16.412  -1.330  1.00  0.00              
ATOM   1154 3HZ  LYS A  72       5.107 -17.596  -0.183  1.00  0.00              
ATOM   1155  N   ASN A  73      11.832 -20.414  -0.654  1.00  0.00              
ATOM   1156  CA  ASN A  73      12.335 -20.859   0.640  1.00  0.00              
ATOM   1157  C   ASN A  73      13.771 -20.401   0.860  1.00  0.00              
ATOM   1158  O   ASN A  73      14.638 -20.614   0.012  1.00  0.00              
ATOM   1159  CB  ASN A  73      12.237 -22.367   0.785  1.00  0.00              
ATOM   1160  CG  ASN A  73      12.513 -22.859   2.178  1.00  0.00              
ATOM   1161  OD1 ASN A  73      13.159 -22.178   2.983  1.00  0.00              
ATOM   1162  ND2 ASN A  73      12.098 -24.073   2.441  1.00  0.00              
ATOM   1163  H   ASN A  73      11.563 -21.104  -1.341  1.00  0.00              
ATOM   1164  HA  ASN A  73      11.742 -20.413   1.440  1.00  0.00              
ATOM   1165 1HB  ASN A  73      11.387 -22.913   0.374  1.00  0.00              
ATOM   1166 2HB  ASN A  73      13.118 -22.547   0.168  1.00  0.00              
ATOM   1167 1HD2 ASN A  73      12.247 -24.466   3.348  1.00  0.00              
ATOM   1168 2HD2 ASN A  73      11.633 -24.605   1.735  1.00  0.00              
ATOM   1169  N   ASN A  74      14.017 -19.770   2.003  1.00  0.00              
ATOM   1170  CA  ASN A  74      15.342 -19.254   2.323  1.00  0.00              
ATOM   1171  C   ASN A  74      16.391 -20.358   2.275  1.00  0.00              
ATOM   1172  O   ASN A  74      17.559 -20.105   1.981  1.00  0.00              
ATOM   1173  CB  ASN A  74      15.360 -18.572   3.679  1.00  0.00              
ATOM   1174  CG  ASN A  74      14.674 -17.235   3.693  1.00  0.00              
ATOM   1175  OD1 ASN A  74      14.460 -16.613   2.646  1.00  0.00              
ATOM   1176  ND2 ASN A  74      14.401 -16.752   4.879  1.00  0.00              
ATOM   1177  H   ASN A  74      13.267 -19.646   2.668  1.00  0.00              
ATOM   1178  HA  ASN A  74      15.640 -18.513   1.580  1.00  0.00              
ATOM   1179 1HB  ASN A  74      15.092 -19.121   4.583  1.00  0.00              
ATOM   1180 2HB  ASN A  74      16.438 -18.414   3.657  1.00  0.00              
ATOM   1181 1HD2 ASN A  74      13.944 -15.866   4.965  1.00  0.00              
ATOM   1182 2HD2 ASN A  74      14.648 -17.269   5.698  1.00  0.00              
ATOM   1183  N   ILE A  75      15.966 -21.583   2.566  1.00  0.00              
ATOM   1184  CA  ILE A  75      16.841 -22.744   2.455  1.00  0.00              
ATOM   1185  C   ILE A  75      17.334 -22.926   1.025  1.00  0.00              
ATOM   1186  O   ILE A  75      18.496 -23.264   0.797  1.00  0.00              
ATOM   1187  CB  ILE A  75      16.133 -24.032   2.912  1.00  0.00              
ATOM   1188  CG1 ILE A  75      15.872 -23.991   4.420  1.00  0.00              
ATOM   1189  CG2 ILE A  75      16.960 -25.253   2.544  1.00  0.00              
ATOM   1190  CD1 ILE A  75      14.954 -25.087   4.911  1.00  0.00              
ATOM   1191  H   ILE A  75      15.013 -21.713   2.872  1.00  0.00              
ATOM   1192  HA  ILE A  75      17.746 -22.600   3.044  1.00  0.00              
ATOM   1193  HB  ILE A  75      15.159 -24.093   2.427  1.00  0.00              
ATOM   1194 1HG1 ILE A  75      16.837 -24.075   4.918  1.00  0.00              
ATOM   1195 2HG1 ILE A  75      15.431 -23.020   4.646  1.00  0.00              
ATOM   1196 1HG2 ILE A  75      16.445 -26.155   2.875  1.00  0.00              
ATOM   1197 2HG2 ILE A  75      17.096 -25.289   1.464  1.00  0.00              
ATOM   1198 3HG2 ILE A  75      17.934 -25.193   3.030  1.00  0.00              
ATOM   1199 1HD1 ILE A  75      14.817 -24.993   5.988  1.00  0.00              
ATOM   1200 2HD1 ILE A  75      13.987 -25.003   4.414  1.00  0.00              
ATOM   1201 3HD1 ILE A  75      15.394 -26.058   4.687  1.00  0.00              
ATOM   1202  N   ARG A  76      16.445 -22.701   0.064  1.00  0.00              
ATOM   1203  CA  ARG A  76      16.776 -22.882  -1.344  1.00  0.00              
ATOM   1204  C   ARG A  76      17.632 -21.733  -1.860  1.00  0.00              
ATOM   1205  O   ARG A  76      18.407 -21.898  -2.802  1.00  0.00              
ATOM   1206  CB  ARG A  76      15.537 -23.082  -2.204  1.00  0.00              
ATOM   1207  CG  ARG A  76      15.068 -24.524  -2.324  1.00  0.00              
ATOM   1208  CD  ARG A  76      14.604 -25.125  -1.047  1.00  0.00              
ATOM   1209  NE  ARG A  76      14.082 -26.476  -1.172  1.00  0.00              
ATOM   1210  CZ  ARG A  76      13.645 -27.226  -0.141  1.00  0.00              
ATOM   1211  NH1 ARG A  76      13.699 -26.777   1.093  1.00  0.00              
ATOM   1212  NH2 ARG A  76      13.182 -28.436  -0.401  1.00  0.00              
ATOM   1213  H   ARG A  76      15.515 -22.398   0.316  1.00  0.00              
ATOM   1214  HA  ARG A  76      17.366 -23.790  -1.471  1.00  0.00              
ATOM   1215 1HB  ARG A  76      14.743 -22.481  -1.763  1.00  0.00              
ATOM   1216 2HB  ARG A  76      15.773 -22.699  -3.197  1.00  0.00              
ATOM   1217 1HG  ARG A  76      14.240 -24.562  -3.033  1.00  0.00              
ATOM   1218 2HG  ARG A  76      15.895 -25.127  -2.699  1.00  0.00              
ATOM   1219 1HD  ARG A  76      15.440 -25.161  -0.349  1.00  0.00              
ATOM   1220 2HD  ARG A  76      13.810 -24.505  -0.632  1.00  0.00              
ATOM   1221  HE  ARG A  76      13.966 -27.048  -1.998  1.00  0.00              
ATOM   1222 1HH1 ARG A  76      14.072 -25.856   1.278  1.00  0.00              
ATOM   1223 2HH1 ARG A  76      13.366 -27.354   1.852  1.00  0.00              
ATOM   1224 1HH2 ARG A  76      13.164 -28.772  -1.354  1.00  0.00              
ATOM   1225 2HH2 ARG A  76      12.848 -29.018   0.352  1.00  0.00              
ATOM   1226  N   TYR A  77      17.489 -20.568  -1.237  1.00  0.00              
ATOM   1227  CA  TYR A  77      18.405 -19.458  -1.467  1.00  0.00              
ATOM   1228  C   TYR A  77      19.819 -19.809  -1.022  1.00  0.00              
ATOM   1229  O   TYR A  77      20.788 -19.536  -1.730  1.00  0.00              
ATOM   1230  CB  TYR A  77      17.921 -18.203  -0.736  1.00  0.00              
ATOM   1231  CG  TYR A  77      16.887 -17.408  -1.502  1.00  0.00              
ATOM   1232  CD1 TYR A  77      15.537 -17.521  -1.205  1.00  0.00              
ATOM   1233  CD2 TYR A  77      17.265 -16.545  -2.520  1.00  0.00              
ATOM   1234  CE1 TYR A  77      14.589 -16.797  -1.901  1.00  0.00              
ATOM   1235  CE2 TYR A  77      16.326 -15.815  -3.223  1.00  0.00              
ATOM   1236  CZ  TYR A  77      14.988 -15.944  -2.910  1.00  0.00              
ATOM   1237  OH  TYR A  77      14.048 -15.219  -3.607  1.00  0.00              
ATOM   1238  H   TYR A  77      16.725 -20.449  -0.587  1.00  0.00              
ATOM   1239  HA  TYR A  77      18.461 -19.239  -2.534  1.00  0.00              
ATOM   1240 1HB  TYR A  77      17.497 -18.528   0.216  1.00  0.00              
ATOM   1241 2HB  TYR A  77      18.795 -17.580  -0.552  1.00  0.00              
ATOM   1242  HD1 TYR A  77      15.229 -18.196  -0.406  1.00  0.00              
ATOM   1243  HD2 TYR A  77      18.324 -16.448  -2.762  1.00  0.00              
ATOM   1244  HE1 TYR A  77      13.531 -16.895  -1.657  1.00  0.00              
ATOM   1245  HE2 TYR A  77      16.643 -15.143  -4.020  1.00  0.00              
ATOM   1246  HH  TYR A  77      14.433 -14.664  -4.290  1.00  0.00              
ATOM   1247  N   LYS A  78      19.930 -20.415   0.155  1.00  0.00              
ATOM   1248  CA  LYS A  78      21.223 -20.835   0.681  1.00  0.00              
ATOM   1249  C   LYS A  78      21.839 -21.930  -0.181  1.00  0.00              
ATOM   1250  O   LYS A  78      23.052 -21.961  -0.387  1.00  0.00              
ATOM   1251  CB  LYS A  78      21.081 -21.320   2.125  1.00  0.00              
ATOM   1252  CG  LYS A  78      20.763 -20.221   3.129  1.00  0.00              
ATOM   1253  CD  LYS A  78      20.580 -20.787   4.530  1.00  0.00              
ATOM   1254  CE  LYS A  78      20.211 -19.696   5.524  1.00  0.00              
ATOM   1255  NZ  LYS A  78      20.008 -20.239   6.895  1.00  0.00              
ATOM   1256  H   LYS A  78      19.097 -20.589   0.699  1.00  0.00              
ATOM   1257  HA  LYS A  78      21.919 -19.996   0.662  1.00  0.00              
ATOM   1258 1HB  LYS A  78      20.284 -22.063   2.135  1.00  0.00              
ATOM   1259 2HB  LYS A  78      22.024 -21.797   2.396  1.00  0.00              
ATOM   1260 1HG  LYS A  78      21.585 -19.504   3.130  1.00  0.00              
ATOM   1261 2HG  LYS A  78      19.846 -19.721   2.817  1.00  0.00              
ATOM   1262 1HD  LYS A  78      19.789 -21.537   4.501  1.00  0.00              
ATOM   1263 2HD  LYS A  78      21.514 -21.257   4.839  1.00  0.00              
ATOM   1264 1HE  LYS A  78      21.014 -18.961   5.540  1.00  0.00              
ATOM   1265 2HE  LYS A  78      19.291 -19.221   5.183  1.00  0.00              
ATOM   1266 1HZ  LYS A  78      19.765 -19.486   7.523  1.00  0.00              
ATOM   1267 2HZ  LYS A  78      19.262 -20.920   6.882  1.00  0.00              
ATOM   1268 3HZ  LYS A  78      20.860 -20.679   7.212  1.00  0.00              
ATOM   1269  N   ILE A  79      20.996 -22.826  -0.682  1.00  0.00              
ATOM   1270  CA  ILE A  79      21.443 -23.873  -1.593  1.00  0.00              
ATOM   1271  C   ILE A  79      21.901 -23.288  -2.923  1.00  0.00              
ATOM   1272  O   ILE A  79      22.913 -23.710  -3.482  1.00  0.00              
ATOM   1273  CB  ILE A  79      20.333 -24.908  -1.853  1.00  0.00              
ATOM   1274  CG1 ILE A  79      20.033 -25.700  -0.578  1.00  0.00              
ATOM   1275  CG2 ILE A  79      20.733 -25.844  -2.983  1.00  0.00              
ATOM   1276  CD1 ILE A  79      18.770 -26.527  -0.656  1.00  0.00              
ATOM   1277  H   ILE A  79      20.020 -22.781  -0.426  1.00  0.00              
ATOM   1278  HA  ILE A  79      22.323 -24.378  -1.196  1.00  0.00              
ATOM   1279  HB  ILE A  79      19.416 -24.385  -2.121  1.00  0.00              
ATOM   1280 1HG1 ILE A  79      20.885 -26.353  -0.393  1.00  0.00              
ATOM   1281 2HG1 ILE A  79      19.945 -24.981   0.237  1.00  0.00              
ATOM   1282 1HG2 ILE A  79      19.938 -26.570  -3.153  1.00  0.00              
ATOM   1283 2HG2 ILE A  79      20.898 -25.267  -3.892  1.00  0.00              
ATOM   1284 3HG2 ILE A  79      21.650 -26.368  -2.714  1.00  0.00              
ATOM   1285 1HD1 ILE A  79      18.624 -27.059   0.284  1.00  0.00              
ATOM   1286 2HD1 ILE A  79      17.916 -25.874  -0.839  1.00  0.00              
ATOM   1287 3HD1 ILE A  79      18.856 -27.247  -1.469  1.00  0.00              
ATOM   1288  N   ALA A  80      21.149 -22.314  -3.425  1.00  0.00              
ATOM   1289  CA  ALA A  80      21.491 -21.651  -4.678  1.00  0.00              
ATOM   1290  C   ALA A  80      22.854 -20.978  -4.591  1.00  0.00              
ATOM   1291  O   ALA A  80      23.602 -20.940  -5.568  1.00  0.00              
ATOM   1292  CB  ALA A  80      20.418 -20.638  -5.051  1.00  0.00              
ATOM   1293  H   ALA A  80      20.320 -22.026  -2.926  1.00  0.00              
ATOM   1294  HA  ALA A  80      21.549 -22.402  -5.466  1.00  0.00              
ATOM   1295 1HB  ALA A  80      20.689 -20.152  -5.989  1.00  0.00              
ATOM   1296 2HB  ALA A  80      19.462 -21.147  -5.169  1.00  0.00              
ATOM   1297 3HB  ALA A  80      20.337 -19.889  -4.265  1.00  0.00              
ATOM   1298  N   ALA A  81      23.172 -20.447  -3.415  1.00  0.00              
ATOM   1299  CA  ALA A  81      24.481 -19.852  -3.172  1.00  0.00              
ATOM   1300  C   ALA A  81      25.570 -20.916  -3.129  1.00  0.00              
ATOM   1301  O   ALA A  81      25.962 -21.374  -2.055  1.00  0.00              
ATOM   1302  CB  ALA A  81      24.467 -19.051  -1.879  1.00  0.00              
ATOM   1303  H   ALA A  81      22.490 -20.456  -2.671  1.00  0.00              
ATOM   1304  HA  ALA A  81      24.717 -19.178  -3.996  1.00  0.00              
ATOM   1305 1HB  ALA A  81      25.451 -18.614  -1.712  1.00  0.00              
ATOM   1306 2HB  ALA A  81      23.724 -18.256  -1.951  1.00  0.00              
ATOM   1307 3HB  ALA A  81      24.217 -19.708  -1.047  1.00  0.00              
ATOM   1308  N   ARG A  82      26.057 -21.306  -4.302  1.00  0.00              
ATOM   1309  CA  ARG A  82      27.101 -22.319  -4.401  1.00  0.00              
ATOM   1310  C   ARG A  82      28.486 -21.686  -4.368  1.00  0.00              
ATOM   1311  O   ARG A  82      28.620 -20.465  -4.287  1.00  0.00              
ATOM   1312  CB  ARG A  82      26.924 -23.209  -5.622  1.00  0.00              
ATOM   1313  CG  ARG A  82      25.618 -23.987  -5.663  1.00  0.00              
ATOM   1314  CD  ARG A  82      25.482 -25.011  -4.596  1.00  0.00              
ATOM   1315  NE  ARG A  82      26.409 -26.126  -4.709  1.00  0.00              
ATOM   1316  CZ  ARG A  82      26.567 -27.087  -3.778  1.00  0.00              
ATOM   1317  NH1 ARG A  82      25.891 -27.056  -2.651  1.00  0.00              
ATOM   1318  NH2 ARG A  82      27.438 -28.052  -4.018  1.00  0.00              
ATOM   1319  H   ARG A  82      25.693 -20.890  -5.148  1.00  0.00              
ATOM   1320  HA  ARG A  82      27.046 -22.991  -3.544  1.00  0.00              
ATOM   1321 1HB  ARG A  82      26.986 -22.564  -6.497  1.00  0.00              
ATOM   1322 2HB  ARG A  82      27.759 -23.910  -5.628  1.00  0.00              
ATOM   1323 1HG  ARG A  82      24.792 -23.283  -5.560  1.00  0.00              
ATOM   1324 2HG  ARG A  82      25.547 -24.493  -6.626  1.00  0.00              
ATOM   1325 1HD  ARG A  82      25.654 -24.540  -3.629  1.00  0.00              
ATOM   1326 2HD  ARG A  82      24.473 -25.421  -4.626  1.00  0.00              
ATOM   1327  HE  ARG A  82      27.053 -26.356  -5.454  1.00  0.00              
ATOM   1328 1HH1 ARG A  82      25.242 -26.302  -2.475  1.00  0.00              
ATOM   1329 2HH1 ARG A  82      26.023 -27.786  -1.966  1.00  0.00              
ATOM   1330 1HH2 ARG A  82      27.962 -28.051  -4.882  1.00  0.00              
ATOM   1331 2HH2 ARG A  82      27.576 -28.784  -3.338  1.00  0.00              
ATOM   1332  N   ARG A  83      29.515 -22.525  -4.431  1.00  0.00              
ATOM   1333  CA  ARG A  83      30.893 -22.053  -4.357  1.00  0.00              
ATOM   1334  C   ARG A  83      31.360 -21.505  -5.700  1.00  0.00              
ATOM   1335  O   ARG A  83      32.199 -22.107  -6.369  1.00  0.00              
ATOM   1336  CB  ARG A  83      31.839 -23.124  -3.834  1.00  0.00              
ATOM   1337  CG  ARG A  83      31.590 -23.550  -2.396  1.00  0.00              
ATOM   1338  CD  ARG A  83      32.520 -24.595  -1.897  1.00  0.00              
ATOM   1339  NE  ARG A  83      32.443 -25.860  -2.609  1.00  0.00              
ATOM   1340  CZ  ARG A  83      33.340 -26.859  -2.494  1.00  0.00              
ATOM   1341  NH1 ARG A  83      34.401 -26.732  -1.728  1.00  0.00              
ATOM   1342  NH2 ARG A  83      33.137 -27.963  -3.191  1.00  0.00              
ATOM   1343  H   ARG A  83      29.339 -23.514  -4.532  1.00  0.00              
ATOM   1344  HA  ARG A  83      30.964 -21.231  -3.644  1.00  0.00              
ATOM   1345 1HB  ARG A  83      31.735 -23.988  -4.488  1.00  0.00              
ATOM   1346 2HB  ARG A  83      32.850 -22.724  -3.919  1.00  0.00              
ATOM   1347 1HG  ARG A  83      31.690 -22.676  -1.752  1.00  0.00              
ATOM   1348 2HG  ARG A  83      30.574 -23.940  -2.322  1.00  0.00              
ATOM   1349 1HD  ARG A  83      33.543 -24.231  -1.988  1.00  0.00              
ATOM   1350 2HD  ARG A  83      32.298 -24.795  -0.849  1.00  0.00              
ATOM   1351  HE  ARG A  83      31.750 -26.187  -3.269  1.00  0.00              
ATOM   1352 1HH1 ARG A  83      34.550 -25.874  -1.215  1.00  0.00              
ATOM   1353 2HH1 ARG A  83      35.061 -27.492  -1.655  1.00  0.00              
ATOM   1354 1HH2 ARG A  83      32.326 -28.038  -3.789  1.00  0.00              
ATOM   1355 2HH2 ARG A  83      33.794 -28.727  -3.123  1.00  0.00              
ATOM   1356  N   LYS A  84      30.811 -20.359  -6.088  1.00  0.00              
ATOM   1357  CA  LYS A  84      31.188 -19.714  -7.340  1.00  0.00              
ATOM   1358  C   LYS A  84      31.019 -20.662  -8.520  1.00  0.00              
ATOM   1359  O   LYS A  84      31.881 -20.740  -9.395  1.00  0.00              
ATOM   1360  CB  LYS A  84      32.631 -19.212  -7.272  1.00  0.00              
ATOM   1361  CG  LYS A  84      32.887 -18.182  -6.179  1.00  0.00              
ATOM   1362  CD  LYS A  84      34.338 -17.723  -6.182  1.00  0.00              
ATOM   1363  CE  LYS A  84      34.610 -16.741  -5.052  1.00  0.00              
ATOM   1364  NZ  LYS A  84      36.042 -16.341  -4.995  1.00  0.00              
ATOM   1365  H   LYS A  84      30.115 -19.923  -5.500  1.00  0.00              
ATOM   1366  HA  LYS A  84      30.533 -18.863  -7.529  1.00  0.00              
ATOM   1367 1HB  LYS A  84      33.264 -20.084  -7.105  1.00  0.00              
ATOM   1368 2HB  LYS A  84      32.864 -18.776  -8.243  1.00  0.00              
ATOM   1369 1HG  LYS A  84      32.234 -17.326  -6.350  1.00  0.00              
ATOM   1370 2HG  LYS A  84      32.650 -18.633  -5.216  1.00  0.00              
ATOM   1371 1HD  LYS A  84      34.979 -18.598  -6.066  1.00  0.00              
ATOM   1372 2HD  LYS A  84      34.548 -17.243  -7.137  1.00  0.00              
ATOM   1373 1HE  LYS A  84      33.993 -15.858  -5.210  1.00  0.00              
ATOM   1374 2HE  LYS A  84      34.328 -17.215  -4.112  1.00  0.00              
ATOM   1375 1HZ  LYS A  84      36.180 -15.691  -4.234  1.00  0.00              
ATOM   1376 2HZ  LYS A  84      36.615 -17.160  -4.846  1.00  0.00              
ATOM   1377 3HZ  LYS A  84      36.303 -15.901  -5.865  1.00  0.00              
ATOM   1378  N   ASP A  85      29.902 -21.383  -8.539  1.00  0.00              
ATOM   1379  CA  ASP A  85      29.612 -22.319  -9.618  1.00  0.00              
ATOM   1380  C   ASP A  85      28.111 -22.472  -9.827  1.00  0.00              
ATOM   1381  O   ASP A  85      27.477 -23.340  -9.228  1.00  0.00              
ATOM   1382  CB  ASP A  85      30.244 -23.683  -9.329  1.00  0.00              
ATOM   1383  CG  ASP A  85      30.127 -24.685 -10.469  1.00  0.00              
ATOM   1384  OD1 ASP A  85      29.481 -24.376 -11.442  1.00  0.00              
ATOM   1385  OD2 ASP A  85      30.808 -25.682 -10.430  1.00  0.00              
ATOM   1386  H   ASP A  85      29.237 -21.278  -7.786  1.00  0.00              
ATOM   1387  HA  ASP A  85      30.018 -21.939 -10.556  1.00  0.00              
ATOM   1388 1HB  ASP A  85      31.284 -23.621  -9.006  1.00  0.00              
ATOM   1389 2HB  ASP A  85      29.623 -24.009  -8.494  1.00  0.00              
ATOM   1390  N   SER A  86      27.548 -21.623 -10.680  1.00  0.00              
ATOM   1391  CA  SER A  86      26.111 -21.622 -10.925  1.00  0.00              
ATOM   1392  C   SER A  86      25.665 -22.918 -11.591  1.00  0.00              
ATOM   1393  O   SER A  86      24.542 -23.378 -11.385  1.00  0.00              
ATOM   1394  CB  SER A  86      25.727 -20.430 -11.779  1.00  0.00              
ATOM   1395  OG  SER A  86      26.279 -20.503 -13.064  1.00  0.00              
ATOM   1396  H   SER A  86      28.131 -20.961 -11.173  1.00  0.00              
ATOM   1397  HA  SER A  86      25.519 -21.443 -10.026  1.00  0.00              
ATOM   1398 1HB  SER A  86      24.641 -20.396 -11.861  1.00  0.00              
ATOM   1399 2HB  SER A  86      26.082 -19.523 -11.291  1.00  0.00              
ATOM   1400  HG  SER A  86      26.003 -19.739 -13.575  1.00  0.00              
ATOM   1401  N   GLU A  87      26.551 -23.501 -12.391  1.00  0.00              
ATOM   1402  CA  GLU A  87      26.237 -24.726 -13.118  1.00  0.00              
ATOM   1403  C   GLU A  87      26.001 -25.888 -12.162  1.00  0.00              
ATOM   1404  O   GLU A  87      25.273 -26.828 -12.481  1.00  0.00              
ATOM   1405  CB  GLU A  87      27.361 -25.070 -14.098  1.00  0.00              
ATOM   1406  CG  GLU A  87      27.468 -24.127 -15.288  1.00  0.00              
ATOM   1407  CD  GLU A  87      28.639 -24.481 -16.162  1.00  0.00              
ATOM   1408  OE1 GLU A  87      29.368 -25.378 -15.811  1.00  0.00              
ATOM   1409  OE2 GLU A  87      28.742 -23.933 -17.234  1.00  0.00              
ATOM   1410  H   GLU A  87      27.466 -23.086 -12.498  1.00  0.00              
ATOM   1411  HA  GLU A  87      25.312 -24.595 -13.681  1.00  0.00              
ATOM   1412 1HB  GLU A  87      28.293 -25.048 -13.533  1.00  0.00              
ATOM   1413 2HB  GLU A  87      27.175 -26.083 -14.453  1.00  0.00              
ATOM   1414 1HG  GLU A  87      26.563 -24.089 -15.893  1.00  0.00              
ATOM   1415 2HG  GLU A  87      27.638 -23.154 -14.830  1.00  0.00              
ATOM   1416  N   ASP A  88      26.622 -25.819 -10.990  1.00  0.00              
ATOM   1417  CA  ASP A  88      26.407 -26.818  -9.949  1.00  0.00              
ATOM   1418  C   ASP A  88      24.944 -26.869  -9.528  1.00  0.00              
ATOM   1419  O   ASP A  88      24.319 -27.929  -9.547  1.00  0.00              
ATOM   1420  CB  ASP A  88      27.293 -26.527  -8.735  1.00  0.00              
ATOM   1421  CG  ASP A  88      27.339 -27.649  -7.707  1.00  0.00              
ATOM   1422  OD1 ASP A  88      26.843 -28.713  -7.994  1.00  0.00              
ATOM   1423  OD2 ASP A  88      28.002 -27.488  -6.711  1.00  0.00              
ATOM   1424  H   ASP A  88      27.259 -25.056 -10.815  1.00  0.00              
ATOM   1425  HA  ASP A  88      26.654 -27.809 -10.331  1.00  0.00              
ATOM   1426 1HB  ASP A  88      28.310 -26.236  -9.000  1.00  0.00              
ATOM   1427 2HB  ASP A  88      26.766 -25.670  -8.314  1.00  0.00              
ATOM   1428  N   PHE A  89      24.402 -25.716  -9.149  1.00  0.00              
ATOM   1429  CA  PHE A  89      23.006 -25.624  -8.738  1.00  0.00              
ATOM   1430  C   PHE A  89      22.070 -25.984  -9.884  1.00  0.00              
ATOM   1431  O   PHE A  89      21.069 -26.673  -9.688  1.00  0.00              
ATOM   1432  CB  PHE A  89      22.692 -24.218  -8.224  1.00  0.00              
ATOM   1433  CG  PHE A  89      21.272 -24.043  -7.767  1.00  0.00              
ATOM   1434  CD1 PHE A  89      20.824 -24.646  -6.601  1.00  0.00              
ATOM   1435  CD2 PHE A  89      20.381 -23.277  -8.502  1.00  0.00              
ATOM   1436  CE1 PHE A  89      19.517 -24.486  -6.180  1.00  0.00              
ATOM   1437  CE2 PHE A  89      19.075 -23.114  -8.084  1.00  0.00              
ATOM   1438  CZ  PHE A  89      18.643 -23.720  -6.921  1.00  0.00              
ATOM   1439  H   PHE A  89      24.972 -24.883  -9.145  1.00  0.00              
ATOM   1440  HA  PHE A  89      22.808 -26.339  -7.939  1.00  0.00              
ATOM   1441 1HB  PHE A  89      23.326 -23.981  -7.370  1.00  0.00              
ATOM   1442 2HB  PHE A  89      22.858 -23.486  -9.012  1.00  0.00              
ATOM   1443  HD1 PHE A  89      21.516 -25.251  -6.015  1.00  0.00              
ATOM   1444  HD2 PHE A  89      20.722 -22.798  -9.421  1.00  0.00              
ATOM   1445  HE1 PHE A  89      19.178 -24.966  -5.262  1.00  0.00              
ATOM   1446  HE2 PHE A  89      18.385 -22.508  -8.670  1.00  0.00              
ATOM   1447  HZ  PHE A  89      17.613 -23.594  -6.590  1.00  0.00              
ATOM   1448  N   VAL A  90      22.401 -25.514 -11.082  1.00  0.00              
ATOM   1449  CA  VAL A  90      21.592 -25.788 -12.263  1.00  0.00              
ATOM   1450  C   VAL A  90      21.423 -27.286 -12.480  1.00  0.00              
ATOM   1451  O   VAL A  90      20.303 -27.789 -12.565  1.00  0.00              
ATOM   1452  CB  VAL A  90      22.208 -25.162 -13.528  1.00  0.00              
ATOM   1453  CG1 VAL A  90      21.502 -25.676 -14.775  1.00  0.00              
ATOM   1454  CG2 VAL A  90      22.133 -23.644 -13.463  1.00  0.00              
ATOM   1455  H   VAL A  90      23.235 -24.952 -11.177  1.00  0.00              
ATOM   1456  HA  VAL A  90      20.577 -25.406 -12.146  1.00  0.00              
ATOM   1457  HB  VAL A  90      23.265 -25.425 -13.575  1.00  0.00              
ATOM   1458 1HG1 VAL A  90      21.951 -25.224 -15.660  1.00  0.00              
ATOM   1459 2HG1 VAL A  90      21.605 -26.760 -14.830  1.00  0.00              
ATOM   1460 3HG1 VAL A  90      20.446 -25.413 -14.730  1.00  0.00              
ATOM   1461 1HG2 VAL A  90      22.573 -23.219 -14.364  1.00  0.00              
ATOM   1462 2HG2 VAL A  90      21.090 -23.336 -13.387  1.00  0.00              
ATOM   1463 3HG2 VAL A  90      22.681 -23.290 -12.590  1.00  0.00              
ATOM   1464  N   ILE A  91      22.543 -27.996 -12.569  1.00  0.00              
ATOM   1465  CA  ILE A  91      22.526 -29.419 -12.885  1.00  0.00              
ATOM   1466  C   ILE A  91      21.871 -30.223 -11.769  1.00  0.00              
ATOM   1467  O   ILE A  91      21.047 -31.100 -12.025  1.00  0.00              
ATOM   1468  CB  ILE A  91      23.946 -29.961 -13.130  1.00  0.00              
ATOM   1469  CG1 ILE A  91      24.534 -29.358 -14.408  1.00  0.00              
ATOM   1470  CG2 ILE A  91      23.929 -31.479 -13.212  1.00  0.00              
ATOM   1471  CD1 ILE A  91      26.015 -29.610 -14.577  1.00  0.00              
ATOM   1472  H   ILE A  91      23.430 -27.537 -12.413  1.00  0.00              
ATOM   1473  HA  ILE A  91      21.909 -29.610 -13.762  1.00  0.00              
ATOM   1474  HB  ILE A  91      24.592 -29.648 -12.310  1.00  0.00              
ATOM   1475 1HG1 ILE A  91      23.994 -29.791 -15.249  1.00  0.00              
ATOM   1476 2HG1 ILE A  91      24.351 -28.284 -14.374  1.00  0.00              
ATOM   1477 1HG2 ILE A  91      24.941 -31.846 -13.386  1.00  0.00              
ATOM   1478 2HG2 ILE A  91      23.551 -31.890 -12.277  1.00  0.00              
ATOM   1479 3HG2 ILE A  91      23.284 -31.792 -14.034  1.00  0.00              
ATOM   1480 1HD1 ILE A  91      26.360 -29.152 -15.505  1.00  0.00              
ATOM   1481 2HD1 ILE A  91      26.557 -29.175 -13.736  1.00  0.00              
ATOM   1482 3HD1 ILE A  91      26.201 -30.682 -14.612  1.00  0.00              
ATOM   1483  N   TRP A  92      22.243 -29.919 -10.530  1.00  0.00              
ATOM   1484  CA  TRP A  92      21.767 -30.676  -9.379  1.00  0.00              
ATOM   1485  C   TRP A  92      20.281 -30.442  -9.143  1.00  0.00              
ATOM   1486  O   TRP A  92      19.513 -31.389  -8.973  1.00  0.00              
ATOM   1487  CB  TRP A  92      22.563 -30.301  -8.128  1.00  0.00              
ATOM   1488  CG  TRP A  92      22.076 -30.980  -6.883  1.00  0.00              
ATOM   1489  CD1 TRP A  92      22.391 -32.237  -6.464  1.00  0.00              
ATOM   1490  CD2 TRP A  92      21.189 -30.437  -5.897  1.00  0.00              
ATOM   1491  NE1 TRP A  92      21.755 -32.515  -5.279  1.00  0.00              
ATOM   1492  CE2 TRP A  92      21.011 -31.423  -4.910  1.00  0.00              
ATOM   1493  CE3 TRP A  92      20.528 -29.211  -5.755  1.00  0.00              
ATOM   1494  CZ2 TRP A  92      20.203 -31.226  -3.801  1.00  0.00              
ATOM   1495  CZ3 TRP A  92      19.719 -29.013  -4.642  1.00  0.00              
ATOM   1496  CH2 TRP A  92      19.562 -29.991  -3.693  1.00  0.00              
ATOM   1497  H   TRP A  92      22.872 -29.142 -10.382  1.00  0.00              
ATOM   1498  HA  TRP A  92      21.890 -31.743  -9.562  1.00  0.00              
ATOM   1499 1HB  TRP A  92      23.609 -30.582  -8.247  1.00  0.00              
ATOM   1500 2HB  TRP A  92      22.494 -29.229  -7.946  1.00  0.00              
ATOM   1501  HD1 TRP A  92      23.066 -32.812  -7.096  1.00  0.00              
ATOM   1502  HE1 TRP A  92      21.822 -33.380  -4.764  1.00  0.00              
ATOM   1503  HE3 TRP A  92      20.619 -28.400  -6.477  1.00  0.00              
ATOM   1504  HZ2 TRP A  92      20.106 -32.030  -3.071  1.00  0.00              
ATOM   1505  HZ3 TRP A  92      19.209 -28.055  -4.544  1.00  0.00              
ATOM   1506  HH2 TRP A  92      18.919 -29.796  -2.834  1.00  0.00              
ATOM   1507  N   LYS A  93      19.880 -29.175  -9.133  1.00  0.00              
ATOM   1508  CA  LYS A  93      18.518 -28.805  -8.767  1.00  0.00              
ATOM   1509  C   LYS A  93      17.526 -29.224  -9.843  1.00  0.00              
ATOM   1510  O   LYS A  93      16.433 -29.704  -9.541  1.00  0.00              
ATOM   1511  CB  LYS A  93      18.421 -27.299  -8.520  1.00  0.00              
ATOM   1512  CG  LYS A  93      17.083 -26.839  -7.957  1.00  0.00              
ATOM   1513  CD  LYS A  93      16.962 -27.171  -6.477  1.00  0.00              
ATOM   1514  CE  LYS A  93      16.332 -28.540  -6.265  1.00  0.00              
ATOM   1515  NZ  LYS A  93      15.978 -28.775  -4.839  1.00  0.00              
ATOM   1516  H   LYS A  93      20.536 -28.450  -9.385  1.00  0.00              
ATOM   1517  HA  LYS A  93      18.226 -29.327  -7.855  1.00  0.00              
ATOM   1518 1HB  LYS A  93      19.217 -27.037  -7.822  1.00  0.00              
ATOM   1519 2HB  LYS A  93      18.600 -26.805  -9.475  1.00  0.00              
ATOM   1520 1HG  LYS A  93      17.001 -25.760  -8.096  1.00  0.00              
ATOM   1521 2HG  LYS A  93      16.286 -27.337  -8.507  1.00  0.00              
ATOM   1522 1HD  LYS A  93      17.959 -27.156  -6.035  1.00  0.00              
ATOM   1523 2HD  LYS A  93      16.343 -26.410  -6.000  1.00  0.00              
ATOM   1524 1HE  LYS A  93      15.434 -28.601  -6.877  1.00  0.00              
ATOM   1525 2HE  LYS A  93      17.045 -29.297  -6.591  1.00  0.00              
ATOM   1526 1HZ  LYS A  93      15.565 -29.692  -4.742  1.00  0.00              
ATOM   1527 2HZ  LYS A  93      16.811 -28.719  -4.271  1.00  0.00              
ATOM   1528 3HZ  LYS A  93      15.317 -28.074  -4.537  1.00  0.00              
ATOM   1529  N   LEU A  94      17.912 -29.040 -11.101  1.00  0.00              
ATOM   1530  CA  LEU A  94      17.022 -29.313 -12.223  1.00  0.00              
ATOM   1531  C   LEU A  94      17.069 -30.783 -12.619  1.00  0.00              
ATOM   1532  O   LEU A  94      17.599 -31.136 -13.672  1.00  0.00              
ATOM   1533  CB  LEU A  94      17.390 -28.427 -13.420  1.00  0.00              
ATOM   1534  CG  LEU A  94      17.391 -26.919 -13.139  1.00  0.00              
ATOM   1535  CD1 LEU A  94      17.683 -26.149 -14.420  1.00  0.00              
ATOM   1536  CD2 LEU A  94      16.046 -26.509 -12.558  1.00  0.00              
ATOM   1537  H   LEU A  94      18.846 -28.703 -11.285  1.00  0.00              
ATOM   1538  HA  LEU A  94      15.993 -29.104 -11.932  1.00  0.00              
ATOM   1539 1HB  LEU A  94      18.407 -28.775 -13.592  1.00  0.00              
ATOM   1540 2HB  LEU A  94      16.777 -28.651 -14.292  1.00  0.00              
ATOM   1541  HG  LEU A  94      18.152 -26.730 -12.382  1.00  0.00              
ATOM   1542 1HD1 LEU A  94      17.681 -25.079 -14.211  1.00  0.00              
ATOM   1543 2HD1 LEU A  94      18.660 -26.441 -14.806  1.00  0.00              
ATOM   1544 3HD1 LEU A  94      16.917 -26.375 -15.162  1.00  0.00              
ATOM   1545 1HD2 LEU A  94      16.048 -25.437 -12.358  1.00  0.00              
ATOM   1546 2HD2 LEU A  94      15.254 -26.744 -13.270  1.00  0.00              
ATOM   1547 3HD2 LEU A  94      15.870 -27.050 -11.628  1.00  0.00              
ATOM   1548  N   LEU A  95      16.510 -31.638 -11.768  1.00  0.00              
ATOM   1549  CA  LEU A  95      16.370 -33.054 -12.086  1.00  0.00              
ATOM   1550  C   LEU A  95      14.904 -33.463 -12.147  1.00  0.00              
ATOM   1551  O   LEU A  95      14.032 -32.759 -11.638  1.00  0.00              
ATOM   1552  CB  LEU A  95      17.119 -33.905 -11.052  1.00  0.00              
ATOM   1553  CG  LEU A  95      18.627 -33.643 -10.960  1.00  0.00              
ATOM   1554  CD1 LEU A  95      19.226 -34.439  -9.809  1.00  0.00              
ATOM   1555  CD2 LEU A  95      19.290 -34.016 -12.277  1.00  0.00              
ATOM   1556  H   LEU A  95      16.174 -31.297 -10.879  1.00  0.00              
ATOM   1557  HA  LEU A  95      16.786 -33.249 -13.074  1.00  0.00              
ATOM   1558 1HB  LEU A  95      16.623 -33.560 -10.146  1.00  0.00              
ATOM   1559 2HB  LEU A  95      16.925 -34.969 -11.189  1.00  0.00              
ATOM   1560  HG  LEU A  95      18.761 -32.571 -10.812  1.00  0.00              
ATOM   1561 1HD1 LEU A  95      20.298 -34.247  -9.751  1.00  0.00              
ATOM   1562 2HD1 LEU A  95      18.753 -34.139  -8.874  1.00  0.00              
ATOM   1563 3HD1 LEU A  95      19.058 -35.503  -9.976  1.00  0.00              
ATOM   1564 1HD2 LEU A  95      20.363 -33.829 -12.210  1.00  0.00              
ATOM   1565 2HD2 LEU A  95      19.119 -35.073 -12.485  1.00  0.00              
ATOM   1566 3HD2 LEU A  95      18.867 -33.415 -13.082  1.00  0.00              
ATOM   1567  N   LEU A  96      14.639 -34.604 -12.773  1.00  0.00              
ATOM   1568  CA  LEU A  96      13.270 -35.041 -13.023  1.00  0.00              
ATOM   1569  C   LEU A  96      12.443 -35.019 -11.745  1.00  0.00              
ATOM   1570  O   LEU A  96      11.354 -34.445 -11.708  1.00  0.00              
ATOM   1571  CB  LEU A  96      13.267 -36.446 -13.637  1.00  0.00              
ATOM   1572  CG  LEU A  96      11.883 -37.095 -13.774  1.00  0.00              
ATOM   1573  CD1 LEU A  96      11.009 -36.269 -14.708  1.00  0.00              
ATOM   1574  CD2 LEU A  96      12.037 -38.516 -14.296  1.00  0.00              
ATOM   1575  H   LEU A  96      15.405 -35.185 -13.083  1.00  0.00              
ATOM   1576  HA  LEU A  96      12.788 -34.352 -13.715  1.00  0.00              
ATOM   1577 1HB  LEU A  96      13.668 -36.210 -14.622  1.00  0.00              
ATOM   1578 2HB  LEU A  96      13.951 -37.116 -13.117  1.00  0.00              
ATOM   1579  HG  LEU A  96      11.452 -37.152 -12.774  1.00  0.00              
ATOM   1580 1HD1 LEU A  96      10.029 -36.737 -14.799  1.00  0.00              
ATOM   1581 2HD1 LEU A  96      10.893 -35.263 -14.303  1.00  0.00              
ATOM   1582 3HD1 LEU A  96      11.477 -36.214 -15.690  1.00  0.00              
ATOM   1583 1HD2 LEU A  96      11.053 -38.976 -14.392  1.00  0.00              
ATOM   1584 2HD2 LEU A  96      12.526 -38.495 -15.271  1.00  0.00              
ATOM   1585 3HD2 LEU A  96      12.642 -39.097 -13.600  1.00  0.00              
ATOM   1586  N   PRO A  97      12.965 -35.648 -10.697  1.00  0.00              
ATOM   1587  CA  PRO A  97      12.237 -35.776  -9.440  1.00  0.00              
ATOM   1588  C   PRO A  97      12.295 -34.483  -8.636  1.00  0.00              
ATOM   1589  O   PRO A  97      11.673 -34.370  -7.580  1.00  0.00              
ATOM   1590  CB  PRO A  97      12.936 -36.934  -8.720  1.00  0.00              
ATOM   1591  CG  PRO A  97      14.348 -36.868  -9.192  1.00  0.00              
ATOM   1592  CD  PRO A  97      14.266 -36.458 -10.639  1.00  0.00              
ATOM   1593  HA  PRO A  97      11.164 -35.971  -9.587  1.00  0.00              
ATOM   1594 1HB  PRO A  97      12.876 -36.823  -7.627  1.00  0.00              
ATOM   1595 2HB  PRO A  97      12.476 -37.901  -8.972  1.00  0.00              
ATOM   1596 1HG  PRO A  97      14.929 -36.140  -8.608  1.00  0.00              
ATOM   1597 2HG  PRO A  97      14.849 -37.841  -9.085  1.00  0.00              
ATOM   1598 1HD  PRO A  97      15.129 -35.852 -10.949  1.00  0.00              
ATOM   1599 2HD  PRO A  97      14.222 -37.325 -11.315  1.00  0.00              
ATOM   1600  N   ALA A  98      13.045 -33.510  -9.143  1.00  0.00              
ATOM   1601  CA  ALA A  98      13.187 -32.224  -8.471  1.00  0.00              
ATOM   1602  C   ALA A  98      12.374 -31.143  -9.173  1.00  0.00              
ATOM   1603  O   ALA A  98      11.145 -31.201  -9.207  1.00  0.00              
ATOM   1604  CB  ALA A  98      14.653 -31.825  -8.396  1.00  0.00              
ATOM   1605  H   ALA A  98      13.529 -33.666 -10.015  1.00  0.00              
ATOM   1606  HA  ALA A  98      12.799 -32.315  -7.456  1.00  0.00              
ATOM   1607 1HB  ALA A  98      14.742 -30.862  -7.892  1.00  0.00              
ATOM   1608 2HB  ALA A  98      15.208 -32.579  -7.838  1.00  0.00              
ATOM   1609 3HB  ALA A  98      15.060 -31.745  -9.403  1.00  0.00              
ATOM   1610  N   TRP A  99      13.068 -30.158  -9.733  1.00  0.00              
ATOM   1611  CA  TRP A  99      12.412 -29.060 -10.431  1.00  0.00              
ATOM   1612  C   TRP A  99      12.115 -29.427 -11.880  1.00  0.00              
ATOM   1613  O   TRP A  99      11.526 -28.640 -12.621  1.00  0.00              
ATOM   1614  CB  TRP A  99      13.279 -27.800 -10.377  1.00  0.00              
ATOM   1615  CG  TRP A  99      13.285 -27.136  -9.033  1.00  0.00              
ATOM   1616  CD1 TRP A  99      12.693 -27.595  -7.894  1.00  0.00              
ATOM   1617  CD2 TRP A  99      13.915 -25.896  -8.688  1.00  0.00              
ATOM   1618  NE1 TRP A  99      12.912 -26.718  -6.861  1.00  0.00              
ATOM   1619  CE2 TRP A  99      13.662 -25.666  -7.324  1.00  0.00              
ATOM   1620  CE3 TRP A  99      14.669 -24.957  -9.403  1.00  0.00              
ATOM   1621  CZ2 TRP A  99      14.131 -24.543  -6.661  1.00  0.00              
ATOM   1622  CZ3 TRP A  99      15.140 -23.832  -8.737  1.00  0.00              
ATOM   1623  CH2 TRP A  99      14.879 -23.631  -7.405  1.00  0.00              
ATOM   1624  H   TRP A  99      14.077 -30.171  -9.673  1.00  0.00              
ATOM   1625  HA  TRP A  99      11.453 -28.844  -9.961  1.00  0.00              
ATOM   1626 1HB  TRP A  99      14.315 -28.044 -10.609  1.00  0.00              
ATOM   1627 2HB  TRP A  99      12.912 -27.060 -11.088  1.00  0.00              
ATOM   1628  HD1 TRP A  99      12.159 -28.541  -7.964  1.00  0.00              
ATOM   1629  HE1 TRP A  99      12.576 -26.827  -5.915  1.00  0.00              
ATOM   1630  HE3 TRP A  99      14.907 -25.069 -10.460  1.00  0.00              
ATOM   1631  HZ2 TRP A  99      13.901 -24.422  -5.602  1.00  0.00              
ATOM   1632  HZ3 TRP A  99      15.725 -23.109  -9.306  1.00  0.00              
ATOM   1633  HH2 TRP A  99      15.268 -22.735  -6.921  1.00  0.00              
ATOM   1634  N   LYS A 100      12.526 -30.626 -12.277  1.00  0.00              
ATOM   1635  CA  LYS A 100      12.212 -31.143 -13.604  1.00  0.00              
ATOM   1636  C   LYS A 100      13.220 -30.657 -14.637  1.00  0.00              
ATOM   1637  O   LYS A 100      13.311 -29.462 -14.916  1.00  0.00              
ATOM   1638  CB  LYS A 100      10.797 -30.734 -14.017  1.00  0.00              
ATOM   1639  CG  LYS A 100      10.106 -31.716 -14.953  1.00  0.00              
ATOM   1640  CD  LYS A 100       8.722 -31.224 -15.348  1.00  0.00              
ATOM   1641  CE  LYS A 100       8.037 -32.199 -16.294  1.00  0.00              
ATOM   1642  NZ  LYS A 100       7.752 -33.504 -15.639  1.00  0.00              
ATOM   1643  H   LYS A 100      13.071 -31.194 -11.644  1.00  0.00              
ATOM   1644  HA  LYS A 100      12.272 -32.232 -13.600  1.00  0.00              
ATOM   1645 1HB  LYS A 100      10.214 -30.634 -13.101  1.00  0.00              
ATOM   1646 2HB  LYS A 100      10.875 -29.762 -14.505  1.00  0.00              
ATOM   1647 1HG  LYS A 100      10.720 -31.832 -15.847  1.00  0.00              
ATOM   1648 2HG  LYS A 100      10.020 -32.676 -14.445  1.00  0.00              
ATOM   1649 1HD  LYS A 100       8.122 -31.112 -14.444  1.00  0.00              
ATOM   1650 2HD  LYS A 100       8.824 -30.255 -15.837  1.00  0.00              
ATOM   1651 1HE  LYS A 100       7.103 -31.750 -16.630  1.00  0.00              
ATOM   1652 2HE  LYS A 100       8.690 -32.358 -17.152  1.00  0.00              
ATOM   1653 1HZ  LYS A 100       7.299 -34.120 -16.299  1.00  0.00              
ATOM   1654 2HZ  LYS A 100       8.618 -33.922 -15.329  1.00  0.00              
ATOM   1655 3HZ  LYS A 100       7.146 -33.357 -14.845  1.00  0.00              
ATOM   1656  N   SER A 101      13.977 -31.592 -15.203  1.00  0.00              
ATOM   1657  CA  SER A 101      15.002 -31.257 -16.184  1.00  0.00              
ATOM   1658  C   SER A 101      14.387 -30.983 -17.551  1.00  0.00              
ATOM   1659  O   SER A 101      15.090 -30.630 -18.498  1.00  0.00              
ATOM   1660  CB  SER A 101      16.020 -32.377 -16.278  1.00  0.00              
ATOM   1661  OG  SER A 101      15.466 -33.549 -16.810  1.00  0.00              
ATOM   1662  H   SER A 101      13.838 -32.559 -14.947  1.00  0.00              
ATOM   1663  HA  SER A 101      15.630 -30.417 -15.884  1.00  0.00              
ATOM   1664 1HB  SER A 101      16.839 -32.050 -16.918  1.00  0.00              
ATOM   1665 2HB  SER A 101      16.402 -32.586 -15.280  1.00  0.00              
ATOM   1666  HG  SER A 101      16.141 -34.230 -16.852  1.00  0.00              
ATOM   1667  N   SER A 102      13.072 -31.148 -17.647  1.00  0.00              
ATOM   1668  CA  SER A 102      12.368 -30.967 -18.910  1.00  0.00              
ATOM   1669  C   SER A 102      12.301 -29.496 -19.299  1.00  0.00              
ATOM   1670  O   SER A 102      11.245 -28.869 -19.216  1.00  0.00              
ATOM   1671  CB  SER A 102      10.972 -31.553 -18.818  1.00  0.00              
ATOM   1672  OG  SER A 102      10.995 -32.933 -18.575  1.00  0.00              
ATOM   1673  H   SER A 102      12.547 -31.405 -16.823  1.00  0.00              
ATOM   1674  HA  SER A 102      12.793 -31.548 -19.730  1.00  0.00              
ATOM   1675 1HB  SER A 102      10.440 -31.059 -18.005  1.00  0.00              
ATOM   1676 2HB  SER A 102      10.452 -31.367 -19.757  1.00  0.00              
ATOM   1677  HG  SER A 102      11.459 -33.375 -19.290  1.00  0.00              
ATOM   1678  N   PHE A 103      13.435 -28.949 -19.723  1.00  0.00              
ATOM   1679  CA  PHE A 103      13.475 -27.603 -20.282  1.00  0.00              
ATOM   1680  C   PHE A 103      13.681 -27.639 -21.790  1.00  0.00              
ATOM   1681  O   PHE A 103      14.237 -28.596 -22.328  1.00  0.00              
ATOM   1682  CB  PHE A 103      14.582 -26.782 -19.619  1.00  0.00              
ATOM   1683  CG  PHE A 103      14.257 -26.345 -18.219  1.00  0.00              
ATOM   1684  CD1 PHE A 103      14.556 -27.159 -17.136  1.00  0.00              
ATOM   1685  CD2 PHE A 103      13.652 -25.121 -17.981  1.00  0.00              
ATOM   1686  CE1 PHE A 103      14.258 -26.758 -15.847  1.00  0.00              
ATOM   1687  CE2 PHE A 103      13.353 -24.717 -16.694  1.00  0.00              
ATOM   1688  CZ  PHE A 103      13.657 -25.537 -15.626  1.00  0.00              
ATOM   1689  H   PHE A 103      14.292 -29.480 -19.657  1.00  0.00              
ATOM   1690  HA  PHE A 103      12.521 -27.103 -20.111  1.00  0.00              
ATOM   1691 1HB  PHE A 103      15.499 -27.367 -19.558  1.00  0.00              
ATOM   1692 2HB  PHE A 103      14.770 -25.875 -20.192  1.00  0.00              
ATOM   1693  HD1 PHE A 103      15.033 -28.124 -17.311  1.00  0.00              
ATOM   1694  HD2 PHE A 103      13.412 -24.473 -18.825  1.00  0.00              
ATOM   1695  HE1 PHE A 103      14.498 -27.407 -15.006  1.00  0.00              
ATOM   1696  HE2 PHE A 103      12.878 -23.752 -16.521  1.00  0.00              
ATOM   1697  HZ  PHE A 103      13.420 -25.221 -14.611  1.00  0.00              
ATOM   1698  N   SER A 104      13.229 -26.590 -22.469  1.00  0.00              
ATOM   1699  CA  SER A 104      13.386 -26.487 -23.915  1.00  0.00              
ATOM   1700  C   SER A 104      14.782 -26.001 -24.284  1.00  0.00              
ATOM   1701  O   SER A 104      15.639 -25.827 -23.417  1.00  0.00              
ATOM   1702  CB  SER A 104      12.335 -25.558 -24.490  1.00  0.00              
ATOM   1703  OG  SER A 104      12.285 -25.621 -25.889  1.00  0.00              
ATOM   1704  H   SER A 104      12.765 -25.844 -21.971  1.00  0.00              
ATOM   1705  HA  SER A 104      13.165 -27.416 -24.442  1.00  0.00              
ATOM   1706 1HB  SER A 104      11.362 -25.842 -24.088  1.00  0.00              
ATOM   1707 2HB  SER A 104      12.567 -24.538 -24.188  1.00  0.00              
ATOM   1708  HG  SER A 104      11.771 -24.882 -26.223  1.00  0.00              
ATOM   1709  N   HIS A 105      15.005 -25.783 -25.576  1.00  0.00              
ATOM   1710  CA  HIS A 105      16.313 -25.369 -26.068  1.00  0.00              
ATOM   1711  C   HIS A 105      16.206 -24.118 -26.931  1.00  0.00              
ATOM   1712  O   HIS A 105      15.124 -23.771 -27.407  1.00  0.00              
ATOM   1713  CB  HIS A 105      16.975 -26.498 -26.864  1.00  0.00              
ATOM   1714  CG  HIS A 105      17.311 -27.700 -26.037  1.00  0.00              
ATOM   1715  ND1 HIS A 105      16.389 -28.681 -25.741  1.00  0.00              
ATOM   1716  CD2 HIS A 105      18.467 -28.078 -25.442  1.00  0.00              
ATOM   1717  CE1 HIS A 105      16.964 -29.612 -25.000  1.00  0.00              
ATOM   1718  NE2 HIS A 105      18.224 -29.270 -24.804  1.00  0.00              
ATOM   1719  H   HIS A 105      14.249 -25.908 -26.233  1.00  0.00              
ATOM   1720  HA  HIS A 105      16.956 -25.111 -25.227  1.00  0.00              
ATOM   1721 1HB  HIS A 105      16.308 -26.842 -27.655  1.00  0.00              
ATOM   1722 2HB  HIS A 105      17.909 -26.150 -27.303  1.00  0.00              
ATOM   1723  HD1 HIS A 105      15.454 -28.740 -26.093  1.00  0.00              
ATOM   1724  HD2 HIS A 105      19.459 -27.627 -25.396  1.00  0.00              
ATOM   1725  HE1 HIS A 105      16.398 -30.480 -24.661  1.00  0.00              
ATOM   1726  N   ASP A 106      17.333 -23.444 -27.130  1.00  0.00              
ATOM   1727  CA  ASP A 106      17.354 -22.185 -27.865  1.00  0.00              
ATOM   1728  C   ASP A 106      17.632 -22.416 -29.345  1.00  0.00              
ATOM   1729  O   ASP A 106      18.783 -22.568 -29.754  1.00  0.00              
ATOM   1730  CB  ASP A 106      18.400 -21.236 -27.276  1.00  0.00              
ATOM   1731  CG  ASP A 106      18.524 -19.905 -28.005  1.00  0.00              
ATOM   1732  OD1 ASP A 106      17.951 -19.773 -29.061  1.00  0.00              
ATOM   1733  OD2 ASP A 106      19.054 -18.984 -27.432  1.00  0.00              
ATOM   1734  H   ASP A 106      18.198 -23.812 -26.761  1.00  0.00              
ATOM   1735  HA  ASP A 106      16.377 -21.706 -27.804  1.00  0.00              
ATOM   1736 1HB  ASP A 106      18.269 -21.054 -26.209  1.00  0.00              
ATOM   1737 2HB  ASP A 106      19.304 -21.823 -27.437  1.00  0.00              
ATOM   1738  N   PHE A 107      16.571 -22.442 -30.144  1.00  0.00              
ATOM   1739  CA  PHE A 107      16.705 -22.542 -31.593  1.00  0.00              
ATOM   1740  C   PHE A 107      17.149 -21.217 -32.198  1.00  0.00              
ATOM   1741  O   PHE A 107      17.758 -21.184 -33.267  1.00  0.00              
ATOM   1742  CB  PHE A 107      15.385 -22.991 -32.222  1.00  0.00              
ATOM   1743  CG  PHE A 107      14.296 -21.959 -32.149  1.00  0.00              
ATOM   1744  CD1 PHE A 107      14.147 -21.016 -33.155  1.00  0.00              
ATOM   1745  CD2 PHE A 107      13.420 -21.928 -31.075  1.00  0.00              
ATOM   1746  CE1 PHE A 107      13.146 -20.065 -33.088  1.00  0.00              
ATOM   1747  CE2 PHE A 107      12.418 -20.980 -31.006  1.00  0.00              
ATOM   1748  CZ  PHE A 107      12.281 -20.048 -32.015  1.00  0.00              
ATOM   1749  H   PHE A 107      15.648 -22.390 -29.738  1.00  0.00              
ATOM   1750  HA  PHE A 107      17.476 -23.271 -31.844  1.00  0.00              
ATOM   1751 1HB  PHE A 107      15.530 -23.217 -33.278  1.00  0.00              
ATOM   1752 2HB  PHE A 107      15.009 -23.877 -31.711  1.00  0.00              
ATOM   1753  HD1 PHE A 107      14.830 -21.030 -34.004  1.00  0.00              
ATOM   1754  HD2 PHE A 107      13.529 -22.665 -30.278  1.00  0.00              
ATOM   1755  HE1 PHE A 107      13.040 -19.330 -33.885  1.00  0.00              
ATOM   1756  HE2 PHE A 107      11.735 -20.968 -30.157  1.00  0.00              
ATOM   1757  HZ  PHE A 107      11.492 -19.298 -31.961  1.00  0.00              
ATOM   1758  N   ASP A 108      16.842 -20.124 -31.507  1.00  0.00              
ATOM   1759  CA  ASP A 108      17.218 -18.794 -31.971  1.00  0.00              
ATOM   1760  C   ASP A 108      16.855 -17.729 -30.943  1.00  0.00              
ATOM   1761  O   ASP A 108      17.461 -16.658 -30.904  1.00  0.00              
ATOM   1762  CB  ASP A 108      16.544 -18.482 -33.310  1.00  0.00              
ATOM   1763  CG  ASP A 108      16.988 -17.172 -33.947  1.00  0.00              
ATOM   1764  OD1 ASP A 108      18.166 -17.008 -34.162  1.00  0.00              
ATOM   1765  OD2 ASP A 108      16.140 -16.416 -34.356  1.00  0.00              
ATOM   1766  H   ASP A 108      16.334 -20.217 -30.639  1.00  0.00              
ATOM   1767  HA  ASP A 108      18.299 -18.741 -32.104  1.00  0.00              
ATOM   1768 1HB  ASP A 108      16.632 -19.288 -34.038  1.00  0.00              
ATOM   1769 2HB  ASP A 108      15.507 -18.394 -32.987  1.00  0.00              
ATOM   1770  N   LEU A 109      15.864 -18.031 -30.111  1.00  0.00              
ATOM   1771  CA  LEU A 109      15.425 -17.104 -29.075  1.00  0.00              
ATOM   1772  C   LEU A 109      15.569 -17.718 -27.689  1.00  0.00              
ATOM   1773  O   LEU A 109      15.508 -18.937 -27.530  1.00  0.00              
ATOM   1774  CB  LEU A 109      13.971 -16.682 -29.323  1.00  0.00              
ATOM   1775  CG  LEU A 109      13.706 -16.018 -30.681  1.00  0.00              
ATOM   1776  CD1 LEU A 109      12.210 -15.819 -30.882  1.00  0.00              
ATOM   1777  CD2 LEU A 109      14.442 -14.688 -30.749  1.00  0.00              
ATOM   1778  H   LEU A 109      15.403 -18.925 -30.199  1.00  0.00              
ATOM   1779  HA  LEU A 109      16.057 -16.217 -29.087  1.00  0.00              
ATOM   1780 1HB  LEU A 109      13.494 -17.660 -29.286  1.00  0.00              
ATOM   1781 2HB  LEU A 109      13.587 -16.060 -28.515  1.00  0.00              
ATOM   1782  HG  LEU A 109      14.125 -16.671 -31.447  1.00  0.00              
ATOM   1783 1HD1 LEU A 109      12.032 -15.347 -31.848  1.00  0.00              
ATOM   1784 2HD1 LEU A 109      11.707 -16.785 -30.853  1.00  0.00              
ATOM   1785 3HD1 LEU A 109      11.819 -15.181 -30.090  1.00  0.00              
ATOM   1786 1HD2 LEU A 109      14.254 -14.218 -31.715  1.00  0.00              
ATOM   1787 2HD2 LEU A 109      14.088 -14.035 -29.951  1.00  0.00              
ATOM   1788 3HD2 LEU A 109      15.512 -14.857 -30.631  1.00  0.00              
ATOM   1789  N   VAL A 110      15.760 -16.867 -26.687  1.00  0.00              
ATOM   1790  CA  VAL A 110      15.993 -17.328 -25.323  1.00  0.00              
ATOM   1791  C   VAL A 110      14.757 -18.015 -24.756  1.00  0.00              
ATOM   1792  O   VAL A 110      13.716 -17.385 -24.568  1.00  0.00              
ATOM   1793  CB  VAL A 110      16.394 -16.167 -24.394  1.00  0.00              
ATOM   1794  CG1 VAL A 110      16.704 -16.684 -22.997  1.00  0.00              
ATOM   1795  CG2 VAL A 110      17.592 -15.420 -24.961  1.00  0.00              
ATOM   1796  H   VAL A 110      15.744 -15.874 -26.875  1.00  0.00              
ATOM   1797  HA  VAL A 110      16.776 -18.087 -25.289  1.00  0.00              
ATOM   1798  HB  VAL A 110      15.572 -15.453 -24.344  1.00  0.00              
ATOM   1799 1HG1 VAL A 110      16.985 -15.850 -22.354  1.00  0.00              
ATOM   1800 2HG1 VAL A 110      15.821 -17.176 -22.588  1.00  0.00              
ATOM   1801 3HG1 VAL A 110      17.527 -17.397 -23.047  1.00  0.00              
ATOM   1802 1HG2 VAL A 110      17.862 -14.603 -24.293  1.00  0.00              
ATOM   1803 2HG2 VAL A 110      18.435 -16.106 -25.056  1.00  0.00              
ATOM   1804 3HG2 VAL A 110      17.339 -15.018 -25.942  1.00  0.00              
ATOM   1805  N   PHE A 111      14.878 -19.310 -24.484  1.00  0.00              
ATOM   1806  CA  PHE A 111      13.762 -20.092 -23.967  1.00  0.00              
ATOM   1807  C   PHE A 111      14.232 -21.444 -23.446  1.00  0.00              
ATOM   1808  O   PHE A 111      15.166 -22.037 -23.985  1.00  0.00              
ATOM   1809  CB  PHE A 111      12.698 -20.285 -25.049  1.00  0.00              
ATOM   1810  CG  PHE A 111      11.480 -21.025 -24.576  1.00  0.00              
ATOM   1811  CD1 PHE A 111      10.675 -20.498 -23.577  1.00  0.00              
ATOM   1812  CD2 PHE A 111      11.136 -22.250 -25.127  1.00  0.00              
ATOM   1813  CE1 PHE A 111       9.554 -21.178 -23.140  1.00  0.00              
ATOM   1814  CE2 PHE A 111      10.015 -22.931 -24.694  1.00  0.00              
ATOM   1815  CZ  PHE A 111       9.224 -22.394 -23.698  1.00  0.00              
ATOM   1816  H   PHE A 111      15.767 -19.764 -24.641  1.00  0.00              
ATOM   1817  HA  PHE A 111      13.308 -19.574 -23.121  1.00  0.00              
ATOM   1818 1HB  PHE A 111      12.354 -19.319 -25.414  1.00  0.00              
ATOM   1819 2HB  PHE A 111      13.108 -20.860 -25.879  1.00  0.00              
ATOM   1820  HD1 PHE A 111      10.936 -19.535 -23.136  1.00  0.00              
ATOM   1821  HD2 PHE A 111      11.762 -22.675 -25.913  1.00  0.00              
ATOM   1822  HE1 PHE A 111       8.930 -20.752 -22.354  1.00  0.00              
ATOM   1823  HE2 PHE A 111       9.756 -23.893 -25.136  1.00  0.00              
ATOM   1824  HZ  PHE A 111       8.341 -22.931 -23.354  1.00  0.00              
ATOM   1825  N   GLY A 112      13.578 -21.927 -22.395  1.00  0.00              
ATOM   1826  CA  GLY A 112      13.888 -23.236 -21.835  1.00  0.00              
ATOM   1827  C   GLY A 112      15.128 -23.178 -20.952  1.00  0.00              
ATOM   1828  O   GLY A 112      15.160 -22.455 -19.956  1.00  0.00              
ATOM   1829  H   GLY A 112      12.847 -21.372 -21.973  1.00  0.00              
ATOM   1830 1HA  GLY A 112      13.042 -23.577 -21.238  1.00  0.00              
ATOM   1831 2HA  GLY A 112      14.064 -23.939 -22.648  1.00  0.00              
ATOM   1832  N   LYS A 113      16.149 -23.944 -21.323  1.00  0.00              
ATOM   1833  CA  LYS A 113      17.387 -23.995 -20.554  1.00  0.00              
ATOM   1834  C   LYS A 113      18.090 -22.644 -20.551  1.00  0.00              
ATOM   1835  O   LYS A 113      18.718 -22.262 -19.564  1.00  0.00              
ATOM   1836  CB  LYS A 113      18.319 -25.072 -21.112  1.00  0.00              
ATOM   1837  CG  LYS A 113      17.841 -26.499 -20.882  1.00  0.00              
ATOM   1838  CD  LYS A 113      18.772 -27.507 -21.538  1.00  0.00              
ATOM   1839  CE  LYS A 113      18.301 -28.934 -21.298  1.00  0.00              
ATOM   1840  NZ  LYS A 113      19.117 -29.924 -22.053  1.00  0.00              
ATOM   1841  H   LYS A 113      16.065 -24.505 -22.158  1.00  0.00              
ATOM   1842  HA  LYS A 113      17.165 -24.232 -19.513  1.00  0.00              
ATOM   1843 1HB  LYS A 113      18.414 -24.889 -22.183  1.00  0.00              
ATOM   1844 2HB  LYS A 113      19.290 -24.934 -20.634  1.00  0.00              
ATOM   1845 1HG  LYS A 113      17.804 -26.683 -19.807  1.00  0.00              
ATOM   1846 2HG  LYS A 113      16.840 -26.601 -21.301  1.00  0.00              
ATOM   1847 1HD  LYS A 113      18.799 -27.309 -22.610  1.00  0.00              
ATOM   1848 2HD  LYS A 113      19.771 -27.381 -21.121  1.00  0.00              
ATOM   1849 1HE  LYS A 113      18.373 -29.143 -20.232  1.00  0.00              
ATOM   1850 2HE  LYS A 113      17.260 -29.008 -21.612  1.00  0.00              
ATOM   1851 1HZ  LYS A 113      18.773 -30.855 -21.867  1.00  0.00              
ATOM   1852 2HZ  LYS A 113      19.050 -29.731 -23.043  1.00  0.00              
ATOM   1853 3HZ  LYS A 113      20.082 -29.857 -21.762  1.00  0.00              
ATOM   1854  N   TRP A 114      17.981 -21.923 -21.663  1.00  0.00              
ATOM   1855  CA  TRP A 114      18.551 -20.585 -21.767  1.00  0.00              
ATOM   1856  C   TRP A 114      17.732 -19.574 -20.976  1.00  0.00              
ATOM   1857  O   TRP A 114      18.282 -18.666 -20.354  1.00  0.00              
ATOM   1858  CB  TRP A 114      18.638 -20.157 -23.233  1.00  0.00              
ATOM   1859  CG  TRP A 114      19.809 -20.746 -23.960  1.00  0.00              
ATOM   1860  CD1 TRP A 114      20.918 -20.083 -24.393  1.00  0.00              
ATOM   1861  CD2 TRP A 114      19.986 -22.117 -24.339  1.00  0.00              
ATOM   1862  NE1 TRP A 114      21.776 -20.954 -25.019  1.00  0.00              
ATOM   1863  CE2 TRP A 114      21.226 -22.211 -24.997  1.00  0.00              
ATOM   1864  CE3 TRP A 114      19.215 -23.275 -24.183  1.00  0.00              
ATOM   1865  CZ2 TRP A 114      21.711 -23.407 -25.499  1.00  0.00              
ATOM   1866  CZ3 TRP A 114      19.703 -24.476 -24.685  1.00  0.00              
ATOM   1867  CH2 TRP A 114      20.916 -24.540 -25.324  1.00  0.00              
ATOM   1868  H   TRP A 114      17.490 -22.313 -22.455  1.00  0.00              
ATOM   1869  HA  TRP A 114      19.554 -20.576 -21.340  1.00  0.00              
ATOM   1870 1HB  TRP A 114      17.745 -20.471 -23.773  1.00  0.00              
ATOM   1871 2HB  TRP A 114      18.741 -19.074 -23.302  1.00  0.00              
ATOM   1872  HD1 TRP A 114      20.963 -19.014 -24.191  1.00  0.00              
ATOM   1873  HE1 TRP A 114      22.665 -20.710 -25.429  1.00  0.00              
ATOM   1874  HE3 TRP A 114      18.247 -23.281 -23.682  1.00  0.00              
ATOM   1875  HZ2 TRP A 114      22.680 -23.414 -26.000  1.00  0.00              
ATOM   1876  HZ3 TRP A 114      19.092 -25.370 -24.558  1.00  0.00              
ATOM   1877  HH2 TRP A 114      21.262 -25.501 -25.703  1.00  0.00              
ATOM   1878  N   PHE A 115      16.413 -19.738 -21.002  1.00  0.00              
ATOM   1879  CA  PHE A 115      15.524 -18.930 -20.176  1.00  0.00              
ATOM   1880  C   PHE A 115      15.927 -18.994 -18.708  1.00  0.00              
ATOM   1881  O   PHE A 115      16.051 -17.966 -18.043  1.00  0.00              
ATOM   1882  CB  PHE A 115      14.075 -19.388 -20.345  1.00  0.00              
ATOM   1883  CG  PHE A 115      13.116 -18.729 -19.394  1.00  0.00              
ATOM   1884  CD1 PHE A 115      12.641 -17.449 -19.641  1.00  0.00              
ATOM   1885  CD2 PHE A 115      12.688 -19.386 -18.250  1.00  0.00              
ATOM   1886  CE1 PHE A 115      11.760 -16.842 -18.766  1.00  0.00              
ATOM   1887  CE2 PHE A 115      11.806 -18.783 -17.375  1.00  0.00              
ATOM   1888  CZ  PHE A 115      11.342 -17.509 -17.634  1.00  0.00              
ATOM   1889  H   PHE A 115      16.017 -20.440 -21.610  1.00  0.00              
ATOM   1890  HA  PHE A 115      15.594 -17.882 -20.472  1.00  0.00              
ATOM   1891 1HB  PHE A 115      13.723 -19.158 -21.350  1.00  0.00              
ATOM   1892 2HB  PHE A 115      13.998 -20.460 -20.170  1.00  0.00              
ATOM   1893  HD1 PHE A 115      12.971 -16.923 -20.537  1.00  0.00              
ATOM   1894  HD2 PHE A 115      13.056 -20.393 -18.046  1.00  0.00              
ATOM   1895  HE1 PHE A 115      11.394 -15.836 -18.972  1.00  0.00              
ATOM   1896  HE2 PHE A 115      11.478 -19.311 -16.481  1.00  0.00              
ATOM   1897  HZ  PHE A 115      10.648 -17.031 -16.944  1.00  0.00              
ATOM   1898  N   TYR A 116      16.129 -20.208 -18.208  1.00  0.00              
ATOM   1899  CA  TYR A 116      16.538 -20.408 -16.823  1.00  0.00              
ATOM   1900  C   TYR A 116      17.863 -19.714 -16.535  1.00  0.00              
ATOM   1901  O   TYR A 116      17.959 -18.892 -15.624  1.00  0.00              
ATOM   1902  CB  TYR A 116      16.649 -21.902 -16.508  1.00  0.00              
ATOM   1903  CG  TYR A 116      16.931 -22.202 -15.052  1.00  0.00              
ATOM   1904  CD1 TYR A 116      15.910 -22.581 -14.192  1.00  0.00              
ATOM   1905  CD2 TYR A 116      18.217 -22.106 -14.542  1.00  0.00              
ATOM   1906  CE1 TYR A 116      16.162 -22.856 -12.862  1.00  0.00              
ATOM   1907  CE2 TYR A 116      18.480 -22.379 -13.214  1.00  0.00              
ATOM   1908  CZ  TYR A 116      17.450 -22.754 -12.377  1.00  0.00              
ATOM   1909  OH  TYR A 116      17.707 -23.028 -11.053  1.00  0.00              
ATOM   1910  H   TYR A 116      15.995 -21.014 -18.802  1.00  0.00              
ATOM   1911  HA  TYR A 116      15.802 -19.964 -16.152  1.00  0.00              
ATOM   1912 1HB  TYR A 116      15.704 -22.364 -16.798  1.00  0.00              
ATOM   1913 2HB  TYR A 116      17.454 -22.302 -17.124  1.00  0.00              
ATOM   1914  HD1 TYR A 116      14.895 -22.660 -14.583  1.00  0.00              
ATOM   1915  HD2 TYR A 116      19.026 -21.809 -15.209  1.00  0.00              
ATOM   1916  HE1 TYR A 116      15.350 -23.153 -12.198  1.00  0.00              
ATOM   1917  HE2 TYR A 116      19.498 -22.297 -12.832  1.00  0.00              
ATOM   1918  HH  TYR A 116      18.635 -22.937 -10.824  1.00  0.00              
ATOM   1919  N   GLU A 117      18.884 -20.050 -17.317  1.00  0.00              
ATOM   1920  CA  GLU A 117      20.247 -19.626 -17.022  1.00  0.00              
ATOM   1921  C   GLU A 117      20.395 -18.115 -17.154  1.00  0.00              
ATOM   1922  O   GLU A 117      21.244 -17.506 -16.503  1.00  0.00              
ATOM   1923  CB  GLU A 117      21.240 -20.334 -17.946  1.00  0.00              
ATOM   1924  CG  GLU A 117      21.431 -21.814 -17.648  1.00  0.00              
ATOM   1925  CD  GLU A 117      22.374 -22.452 -18.629  1.00  0.00              
ATOM   1926  OE1 GLU A 117      22.819 -21.774 -19.524  1.00  0.00              
ATOM   1927  OE2 GLU A 117      22.738 -23.586 -18.422  1.00  0.00              
ATOM   1928  H   GLU A 117      18.710 -20.613 -18.137  1.00  0.00              
ATOM   1929  HA  GLU A 117      20.495 -19.872 -15.989  1.00  0.00              
ATOM   1930 1HB  GLU A 117      20.869 -20.214 -18.964  1.00  0.00              
ATOM   1931 2HB  GLU A 117      22.195 -19.818 -17.844  1.00  0.00              
ATOM   1932 1HG  GLU A 117      21.776 -22.011 -16.633  1.00  0.00              
ATOM   1933 2HG  GLU A 117      20.434 -22.232 -17.779  1.00  0.00              
ATOM   1934  N   SER A 118      19.564 -17.516 -18.000  1.00  0.00              
ATOM   1935  CA  SER A 118      19.640 -16.084 -18.264  1.00  0.00              
ATOM   1936  C   SER A 118      19.268 -15.276 -17.028  1.00  0.00              
ATOM   1937  O   SER A 118      19.575 -14.087 -16.937  1.00  0.00              
ATOM   1938  CB  SER A 118      18.737 -15.718 -19.426  1.00  0.00              
ATOM   1939  OG  SER A 118      17.386 -15.687 -19.053  1.00  0.00              
ATOM   1940  H   SER A 118      18.861 -18.067 -18.473  1.00  0.00              
ATOM   1941  HA  SER A 118      20.614 -15.764 -18.638  1.00  0.00              
ATOM   1942 1HB  SER A 118      19.025 -14.735 -19.795  1.00  0.00              
ATOM   1943 2HB  SER A 118      18.869 -16.455 -20.217  1.00  0.00              
ATOM   1944  HG  SER A 118      17.124 -16.552 -18.730  1.00  0.00              
ATOM   1945  N   PHE A 119      18.606 -15.927 -16.078  1.00  0.00              
ATOM   1946  CA  PHE A 119      18.314 -15.313 -14.788  1.00  0.00              
ATOM   1947  C   PHE A 119      19.265 -15.819 -13.711  1.00  0.00              
ATOM   1948  O   PHE A 119      19.661 -15.070 -12.818  1.00  0.00              
ATOM   1949  CB  PHE A 119      16.865 -15.586 -14.382  1.00  0.00              
ATOM   1950  CG  PHE A 119      15.853 -14.867 -15.227  1.00  0.00              
ATOM   1951  CD1 PHE A 119      15.217 -15.516 -16.275  1.00  0.00              
ATOM   1952  CD2 PHE A 119      15.535 -13.541 -14.977  1.00  0.00              
ATOM   1953  CE1 PHE A 119      14.285 -14.855 -17.054  1.00  0.00              
ATOM   1954  CE2 PHE A 119      14.604 -12.878 -15.752  1.00  0.00              
ATOM   1955  CZ  PHE A 119      13.978 -13.537 -16.792  1.00  0.00              
ATOM   1956  H   PHE A 119      18.296 -16.872 -16.255  1.00  0.00              
ATOM   1957  HA  PHE A 119      18.461 -14.234 -14.850  1.00  0.00              
ATOM   1958 1HB  PHE A 119      16.645 -16.649 -14.468  1.00  0.00              
ATOM   1959 2HB  PHE A 119      16.698 -15.265 -13.355  1.00  0.00              
ATOM   1960  HD1 PHE A 119      15.459 -16.559 -16.481  1.00  0.00              
ATOM   1961  HD2 PHE A 119      16.029 -13.021 -14.155  1.00  0.00              
ATOM   1962  HE1 PHE A 119      13.793 -15.377 -17.874  1.00  0.00              
ATOM   1963  HE2 PHE A 119      14.362 -11.836 -15.545  1.00  0.00              
ATOM   1964  HZ  PHE A 119      13.245 -13.015 -17.406  1.00  0.00              
ATOM   1965  N   ARG A 120      19.628 -17.094 -13.800  1.00  0.00              
ATOM   1966  CA  ARG A 120      20.501 -17.713 -12.809  1.00  0.00              
ATOM   1967  C   ARG A 120      21.882 -17.070 -12.813  1.00  0.00              
ATOM   1968  O   ARG A 120      22.553 -17.012 -11.783  1.00  0.00              
ATOM   1969  CB  ARG A 120      20.588 -19.222 -12.984  1.00  0.00              
ATOM   1970  CG  ARG A 120      21.532 -19.924 -12.021  1.00  0.00              
ATOM   1971  CD  ARG A 120      21.094 -19.890 -10.602  1.00  0.00              
ATOM   1972  NE  ARG A 120      22.053 -20.449  -9.662  1.00  0.00              
ATOM   1973  CZ  ARG A 120      23.070 -19.762  -9.106  1.00  0.00              
ATOM   1974  NH1 ARG A 120      23.288 -18.504  -9.420  1.00  0.00              
ATOM   1975  NH2 ARG A 120      23.858 -20.394  -8.255  1.00  0.00              
ATOM   1976  H   ARG A 120      19.291 -17.648 -14.574  1.00  0.00              
ATOM   1977  HA  ARG A 120      20.091 -17.561 -11.810  1.00  0.00              
ATOM   1978 1HB  ARG A 120      19.582 -19.616 -12.853  1.00  0.00              
ATOM   1979 2HB  ARG A 120      20.919 -19.404 -14.007  1.00  0.00              
ATOM   1980 1HG  ARG A 120      21.619 -20.969 -12.320  1.00  0.00              
ATOM   1981 2HG  ARG A 120      22.509 -19.445 -12.083  1.00  0.00              
ATOM   1982 1HD  ARG A 120      20.918 -18.855 -10.310  1.00  0.00              
ATOM   1983 2HD  ARG A 120      20.170 -20.457 -10.502  1.00  0.00              
ATOM   1984  HE  ARG A 120      22.117 -21.386  -9.288  1.00  0.00              
ATOM   1985 1HH1 ARG A 120      22.687 -18.040 -10.086  1.00  0.00              
ATOM   1986 2HH1 ARG A 120      24.056 -18.006  -8.992  1.00  0.00              
ATOM   1987 1HH2 ARG A 120      23.687 -21.366  -8.038  1.00  0.00              
ATOM   1988 2HH2 ARG A 120      24.628 -19.903  -7.825  1.00  0.00              
ATOM   1989  N   ASN A 121      22.301 -16.589 -13.978  1.00  0.00              
ATOM   1990  CA  ASN A 121      23.589 -15.918 -14.111  1.00  0.00              
ATOM   1991  C   ASN A 121      23.429 -14.404 -14.068  1.00  0.00              
ATOM   1992  O   ASN A 121      24.387 -13.662 -14.285  1.00  0.00              
ATOM   1993  CB  ASN A 121      24.303 -16.334 -15.384  1.00  0.00              
ATOM   1994  CG  ASN A 121      24.749 -17.770 -15.386  1.00  0.00              
ATOM   1995  OD1 ASN A 121      25.583 -18.183 -14.572  1.00  0.00              
ATOM   1996  ND2 ASN A 121      24.261 -18.511 -16.348  1.00  0.00              
ATOM   1997  H   ASN A 121      21.713 -16.690 -14.793  1.00  0.00              
ATOM   1998  HA  ASN A 121      24.233 -16.184 -13.272  1.00  0.00              
ATOM   1999 1HB  ASN A 121      23.889 -16.087 -16.363  1.00  0.00              
ATOM   2000 2HB  ASN A 121      25.166 -15.699 -15.184  1.00  0.00              
ATOM   2001 1HD2 ASN A 121      24.514 -19.477 -16.411  1.00  0.00              
ATOM   2002 2HD2 ASN A 121      23.635 -18.113 -17.018  1.00  0.00              
ATOM   2003  N   ARG A 122      22.212 -13.951 -13.786  1.00  0.00              
ATOM   2004  CA  ARG A 122      21.924 -12.523 -13.716  1.00  0.00              
ATOM   2005  C   ARG A 122      21.082 -12.191 -12.491  1.00  0.00              
ATOM   2006  O   ARG A 122      20.230 -11.304 -12.533  1.00  0.00              
ATOM   2007  CB  ARG A 122      21.279 -12.004 -14.993  1.00  0.00              
ATOM   2008  CG  ARG A 122      22.134 -12.140 -16.242  1.00  0.00              
ATOM   2009  CD  ARG A 122      23.302 -11.224 -16.288  1.00  0.00              
ATOM   2010  NE  ARG A 122      24.042 -11.252 -17.540  1.00  0.00              
ATOM   2011  CZ  ARG A 122      25.068 -12.085 -17.803  1.00  0.00              
ATOM   2012  NH1 ARG A 122      25.504 -12.931 -16.896  1.00  0.00              
ATOM   2013  NH2 ARG A 122      25.642 -12.012 -18.991  1.00  0.00              
ATOM   2014  H   ARG A 122      21.468 -14.612 -13.617  1.00  0.00              
ATOM   2015  HA  ARG A 122      22.854 -11.963 -13.614  1.00  0.00              
ATOM   2016 1HB  ARG A 122      20.352 -12.559 -15.129  1.00  0.00              
ATOM   2017 2HB  ARG A 122      21.051 -10.951 -14.828  1.00  0.00              
ATOM   2018 1HG  ARG A 122      22.507 -13.163 -16.298  1.00  0.00              
ATOM   2019 2HG  ARG A 122      21.510 -11.934 -17.113  1.00  0.00              
ATOM   2020 1HD  ARG A 122      22.956 -10.201 -16.137  1.00  0.00              
ATOM   2021 2HD  ARG A 122      23.995 -11.494 -15.493  1.00  0.00              
ATOM   2022  HE  ARG A 122      23.922 -10.691 -18.372  1.00  0.00              
ATOM   2023 1HH1 ARG A 122      25.066 -12.961 -15.986  1.00  0.00              
ATOM   2024 2HH1 ARG A 122      26.274 -13.546 -17.113  1.00  0.00              
ATOM   2025 1HH2 ARG A 122      25.306 -11.343 -19.671  1.00  0.00              
ATOM   2026 2HH2 ARG A 122      26.413 -12.623 -19.214  1.00  0.00              
ATOM   2027  N   ILE A 123      21.325 -12.909 -11.399  1.00  0.00              
ATOM   2028  CA  ILE A 123      20.516 -12.770 -10.194  1.00  0.00              
ATOM   2029  C   ILE A 123      20.662 -11.379  -9.591  1.00  0.00              
ATOM   2030  O   ILE A 123      19.847 -10.960  -8.769  1.00  0.00              
ATOM   2031  CB  ILE A 123      20.895 -13.821  -9.135  1.00  0.00              
ATOM   2032  CG1 ILE A 123      22.365 -13.671  -8.736  1.00  0.00              
ATOM   2033  CG2 ILE A 123      20.622 -15.224  -9.657  1.00  0.00              
ATOM   2034  CD1 ILE A 123      22.778 -14.557  -7.582  1.00  0.00              
ATOM   2035  H   ILE A 123      22.091 -13.568 -11.405  1.00  0.00              
ATOM   2036  HA  ILE A 123      19.456 -12.859 -10.431  1.00  0.00              
ATOM   2037  HB  ILE A 123      20.306 -13.647  -8.235  1.00  0.00              
ATOM   2038 1HG1 ILE A 123      22.966 -13.912  -9.612  1.00  0.00              
ATOM   2039 2HG1 ILE A 123      22.522 -12.627  -8.465  1.00  0.00              
ATOM   2040 1HG2 ILE A 123      20.896 -15.955  -8.896  1.00  0.00              
ATOM   2041 2HG2 ILE A 123      19.564 -15.325  -9.892  1.00  0.00              
ATOM   2042 3HG2 ILE A 123      21.212 -15.399 -10.557  1.00  0.00              
ATOM   2043 1HD1 ILE A 123      23.832 -14.395  -7.357  1.00  0.00              
ATOM   2044 2HD1 ILE A 123      22.178 -14.316  -6.704  1.00  0.00              
ATOM   2045 3HD1 ILE A 123      22.623 -15.601  -7.851  1.00  0.00              
ATOM   2046  N   VAL A 124      21.706 -10.667 -10.003  1.00  0.00              
ATOM   2047  CA  VAL A 124      21.915  -9.291  -9.567  1.00  0.00              
ATOM   2048  C   VAL A 124      20.810  -8.377 -10.080  1.00  0.00              
ATOM   2049  O   VAL A 124      20.375  -7.461  -9.383  1.00  0.00              
ATOM   2050  CB  VAL A 124      23.277  -8.749 -10.040  1.00  0.00              
ATOM   2051  CG1 VAL A 124      23.390  -7.261  -9.742  1.00  0.00              
ATOM   2052  CG2 VAL A 124      24.414  -9.511  -9.376  1.00  0.00              
ATOM   2053  H   VAL A 124      22.371 -11.089 -10.634  1.00  0.00              
ATOM   2054  HA  VAL A 124      21.866  -9.207  -8.481  1.00  0.00              
ATOM   2055  HB  VAL A 124      23.370  -8.913 -11.113  1.00  0.00              
ATOM   2056 1HG1 VAL A 124      24.358  -6.894 -10.083  1.00  0.00              
ATOM   2057 2HG1 VAL A 124      22.596  -6.725 -10.262  1.00  0.00              
ATOM   2058 3HG1 VAL A 124      23.298  -7.096  -8.669  1.00  0.00              
ATOM   2059 1HG2 VAL A 124      25.368  -9.115  -9.722  1.00  0.00              
ATOM   2060 2HG2 VAL A 124      24.344  -9.398  -8.294  1.00  0.00              
ATOM   2061 3HG2 VAL A 124      24.344 -10.567  -9.636  1.00  0.00              
ATOM   2062  N   SER A 125      20.360  -8.631 -11.304  1.00  0.00              
ATOM   2063  CA  SER A 125      19.375  -7.773 -11.952  1.00  0.00              
ATOM   2064  C   SER A 125      17.973  -8.356 -11.831  1.00  0.00              
ATOM   2065  O   SER A 125      16.985  -7.621 -11.798  1.00  0.00              
ATOM   2066  CB  SER A 125      19.738  -7.569 -13.410  1.00  0.00              
ATOM   2067  OG  SER A 125      19.700  -8.768 -14.134  1.00  0.00              
ATOM   2068  H   SER A 125      20.709  -9.439 -11.799  1.00  0.00              
ATOM   2069  HA  SER A 125      19.384  -6.747 -11.581  1.00  0.00              
ATOM   2070 1HB  SER A 125      19.032  -6.866 -13.850  1.00  0.00              
ATOM   2071 2HB  SER A 125      20.744  -7.154 -13.465  1.00  0.00              
ATOM   2072  HG  SER A 125      19.936  -8.596 -15.049  1.00  0.00              
ATOM   2073  N   SER A 126      17.892  -9.680 -11.765  1.00  0.00              
ATOM   2074  CA  SER A 126      16.608 -10.366 -11.667  1.00  0.00              
ATOM   2075  C   SER A 126      16.790 -11.816 -11.240  1.00  0.00              
ATOM   2076  O   SER A 126      17.623 -12.536 -11.790  1.00  0.00              
ATOM   2077  CB  SER A 126      15.875 -10.294 -12.992  1.00  0.00              
ATOM   2078  OG  SER A 126      14.660 -10.992 -12.960  1.00  0.00              
ATOM   2079  H   SER A 126      18.741 -10.227 -11.783  1.00  0.00              
ATOM   2080  HA  SER A 126      15.901  -9.869 -11.001  1.00  0.00              
ATOM   2081 1HB  SER A 126      15.677  -9.248 -13.224  1.00  0.00              
ATOM   2082 2HB  SER A 126      16.509 -10.724 -13.766  1.00  0.00              
ATOM   2083  HG  SER A 126      14.773 -11.809 -12.469  1.00  0.00              
ATOM   2084  N   LEU A 127      16.004 -12.240 -10.256  1.00  0.00              
ATOM   2085  CA  LEU A 127      16.096 -13.598  -9.733  1.00  0.00              
ATOM   2086  C   LEU A 127      15.331 -14.580 -10.612  1.00  0.00              
ATOM   2087  O   LEU A 127      14.738 -14.194 -11.620  1.00  0.00              
ATOM   2088  CB  LEU A 127      15.570 -13.649  -8.293  1.00  0.00              
ATOM   2089  CG  LEU A 127      16.307 -12.744  -7.297  1.00  0.00              
ATOM   2090  CD1 LEU A 127      15.654 -12.838  -5.925  1.00  0.00              
ATOM   2091  CD2 LEU A 127      17.771 -13.150  -7.227  1.00  0.00              
ATOM   2092  H   LEU A 127      15.326 -11.606  -9.859  1.00  0.00              
ATOM   2093  HA  LEU A 127      17.136 -13.922  -9.740  1.00  0.00              
ATOM   2094 1HB  LEU A 127      14.561 -13.277  -8.460  1.00  0.00              
ATOM   2095 2HB  LEU A 127      15.523 -14.671  -7.916  1.00  0.00              
ATOM   2096  HG  LEU A 127      16.261 -11.727  -7.689  1.00  0.00              
ATOM   2097 1HD1 LEU A 127      16.183 -12.192  -5.224  1.00  0.00              
ATOM   2098 2HD1 LEU A 127      14.613 -12.521  -5.994  1.00  0.00              
ATOM   2099 3HD1 LEU A 127      15.697 -13.868  -5.572  1.00  0.00              
ATOM   2100 1HD2 LEU A 127      18.293 -12.505  -6.519  1.00  0.00              
ATOM   2101 2HD2 LEU A 127      17.846 -14.187  -6.899  1.00  0.00              
ATOM   2102 3HD2 LEU A 127      18.225 -13.048  -8.213  1.00  0.00              
ATOM   2103  N   ILE A 128      15.347 -15.850 -10.224  1.00  0.00              
ATOM   2104  CA  ILE A 128      14.611 -16.881 -10.946  1.00  0.00              
ATOM   2105  C   ILE A 128      13.235 -17.108 -10.333  1.00  0.00              
ATOM   2106  O   ILE A 128      12.526 -18.043 -10.704  1.00  0.00              
ATOM   2107  CB  ILE A 128      15.380 -18.215 -10.965  1.00  0.00              
ATOM   2108  CG1 ILE A 128      15.549 -18.754  -9.542  1.00  0.00              
ATOM   2109  CG2 ILE A 128      16.733 -18.039 -11.636  1.00  0.00              
ATOM   2110  CD1 ILE A 128      16.135 -20.147  -9.483  1.00  0.00              
ATOM   2111  H   ILE A 128      15.882 -16.109  -9.407  1.00  0.00              
ATOM   2112  HA  ILE A 128      14.409 -16.564 -11.968  1.00  0.00              
ATOM   2113  HB  ILE A 128      14.796 -18.954 -11.513  1.00  0.00              
ATOM   2114 1HG1 ILE A 128      16.201 -18.063  -9.009  1.00  0.00              
ATOM   2115 2HG1 ILE A 128      14.563 -18.755  -9.077  1.00  0.00              
ATOM   2116 1HG2 ILE A 128      17.264 -18.991 -11.641  1.00  0.00              
ATOM   2117 2HG2 ILE A 128      16.590 -17.699 -12.661  1.00  0.00              
ATOM   2118 3HG2 ILE A 128      17.319 -17.301 -11.087  1.00  0.00              
ATOM   2119 1HD1 ILE A 128      16.224 -20.461  -8.442  1.00  0.00              
ATOM   2120 2HD1 ILE A 128      15.482 -20.840 -10.015  1.00  0.00              
ATOM   2121 3HD1 ILE A 128      17.120 -20.148  -9.946  1.00  0.00              
ATOM   2122  N   SER A 129      12.862 -16.245  -9.394  1.00  0.00              
ATOM   2123  CA  SER A 129      11.568 -16.348  -8.729  1.00  0.00              
ATOM   2124  C   SER A 129      10.465 -15.719  -9.571  1.00  0.00              
ATOM   2125  O   SER A 129       9.280 -15.880  -9.279  1.00  0.00              
ATOM   2126  CB  SER A 129      11.629 -15.694  -7.363  1.00  0.00              
ATOM   2127  OG  SER A 129      11.772 -14.303  -7.452  1.00  0.00              
ATOM   2128  H   SER A 129      13.491 -15.499  -9.133  1.00  0.00              
ATOM   2129  HA  SER A 129      11.297 -17.371  -8.466  1.00  0.00              
ATOM   2130 1HB  SER A 129      10.709 -15.922  -6.826  1.00  0.00              
ATOM   2131 2HB  SER A 129      12.478 -16.103  -6.817  1.00  0.00              
ATOM   2132  HG  SER A 129      11.807 -13.928  -6.568  1.00  0.00              
ATOM   2133  N   VAL A 130      10.862 -15.001 -10.616  1.00  0.00              
ATOM   2134  CA  VAL A 130       9.915 -14.262 -11.442  1.00  0.00              
ATOM   2135  C   VAL A 130       9.604 -15.013 -12.730  1.00  0.00              
ATOM   2136  O   VAL A 130       9.156 -14.421 -13.712  1.00  0.00              
ATOM   2137  CB  VAL A 130      10.445 -12.859 -11.792  1.00  0.00              
ATOM   2138  CG1 VAL A 130      10.628 -12.028 -10.530  1.00  0.00              
ATOM   2139  CG2 VAL A 130      11.756 -12.960 -12.556  1.00  0.00              
ATOM   2140  H   VAL A 130      11.845 -14.966 -10.844  1.00  0.00              
ATOM   2141  HA  VAL A 130       8.952 -14.155 -10.942  1.00  0.00              
ATOM   2142  HB  VAL A 130       9.731 -12.365 -12.452  1.00  0.00              
ATOM   2143 1HG1 VAL A 130      11.002 -11.039 -10.797  1.00  0.00              
ATOM   2144 2HG1 VAL A 130       9.670 -11.927 -10.020  1.00  0.00              
ATOM   2145 3HG1 VAL A 130      11.342 -12.520  -9.871  1.00  0.00              
ATOM   2146 1HG2 VAL A 130      12.116 -11.960 -12.796  1.00  0.00              
ATOM   2147 2HG2 VAL A 130      12.495 -13.474 -11.942  1.00  0.00              
ATOM   2148 3HG2 VAL A 130      11.598 -13.519 -13.478  1.00  0.00              
ATOM   2149  N   PHE A 131       9.846 -16.319 -12.720  1.00  0.00              
ATOM   2150  CA  PHE A 131       9.533 -17.165 -13.866  1.00  0.00              
ATOM   2151  C   PHE A 131       8.047 -17.119 -14.195  1.00  0.00              
ATOM   2152  O   PHE A 131       7.661 -16.855 -15.334  1.00  0.00              
ATOM   2153  CB  PHE A 131       9.969 -18.607 -13.601  1.00  0.00              
ATOM   2154  CG  PHE A 131      11.445 -18.833 -13.763  1.00  0.00              
ATOM   2155  CD1 PHE A 131      12.295 -17.778 -14.059  1.00  0.00              
ATOM   2156  CD2 PHE A 131      11.987 -20.102 -13.622  1.00  0.00              
ATOM   2157  CE1 PHE A 131      13.653 -17.985 -14.210  1.00  0.00              
ATOM   2158  CE2 PHE A 131      13.344 -20.312 -13.770  1.00  0.00              
ATOM   2159  CZ  PHE A 131      14.178 -19.252 -14.065  1.00  0.00              
ATOM   2160  H   PHE A 131      10.256 -16.738 -11.897  1.00  0.00              
ATOM   2161  HA  PHE A 131      10.058 -16.800 -14.750  1.00  0.00              
ATOM   2162 1HB  PHE A 131       9.721 -18.892 -12.579  1.00  0.00              
ATOM   2163 2HB  PHE A 131       9.472 -19.282 -14.296  1.00  0.00              
ATOM   2164  HD1 PHE A 131      11.880 -16.776 -14.173  1.00  0.00              
ATOM   2165  HD2 PHE A 131      11.329 -20.939 -13.389  1.00  0.00              
ATOM   2166  HE1 PHE A 131      14.309 -17.147 -14.442  1.00  0.00              
ATOM   2167  HE2 PHE A 131      13.758 -21.314 -13.656  1.00  0.00              
ATOM   2168  HZ  PHE A 131      15.248 -19.416 -14.184  1.00  0.00              
ATOM   2169  N   PRO A 132       7.215 -17.378 -13.192  1.00  0.00              
ATOM   2170  CA  PRO A 132       5.770 -17.402 -13.381  1.00  0.00              
ATOM   2171  C   PRO A 132       5.221 -15.999 -13.604  1.00  0.00              
ATOM   2172  O   PRO A 132       4.149 -15.826 -14.186  1.00  0.00              
ATOM   2173  CB  PRO A 132       5.234 -18.032 -12.092  1.00  0.00              
ATOM   2174  CG  PRO A 132       6.259 -17.701 -11.062  1.00  0.00              
ATOM   2175  CD  PRO A 132       7.582 -17.787 -11.774  1.00  0.00              
ATOM   2176  HA  PRO A 132       5.467 -17.971 -14.273  1.00  0.00              
ATOM   2177 1HB  PRO A 132       4.250 -17.622 -11.822  1.00  0.00              
ATOM   2178 2HB  PRO A 132       5.111 -19.121 -12.196  1.00  0.00              
ATOM   2179 1HG  PRO A 132       6.096 -16.694 -10.649  1.00  0.00              
ATOM   2180 2HG  PRO A 132       6.217 -18.405 -10.218  1.00  0.00              
ATOM   2181 1HD  PRO A 132       8.335 -17.115 -11.335  1.00  0.00              
ATOM   2182 2HD  PRO A 132       8.004 -18.803 -11.747  1.00  0.00              
ATOM   2183  N   SER A 133       5.961 -14.998 -13.139  1.00  0.00              
ATOM   2184  CA  SER A 133       5.576 -13.605 -13.334  1.00  0.00              
ATOM   2185  C   SER A 133       5.695 -13.201 -14.798  1.00  0.00              
ATOM   2186  O   SER A 133       4.766 -12.636 -15.374  1.00  0.00              
ATOM   2187  CB  SER A 133       6.430 -12.701 -12.466  1.00  0.00              
ATOM   2188  OG  SER A 133       6.190 -12.904 -11.100  1.00  0.00              
ATOM   2189  H   SER A 133       6.812 -15.208 -12.636  1.00  0.00              
ATOM   2190  HA  SER A 133       4.575 -13.377 -12.966  1.00  0.00              
ATOM   2191 1HB  SER A 133       7.479 -12.907 -12.676  1.00  0.00              
ATOM   2192 2HB  SER A 133       6.207 -11.665 -12.715  1.00  0.00              
ATOM   2193  HG  SER A 133       5.267 -12.721 -10.907  1.00  0.00              
ATOM   2194  N   VAL A 134       6.845 -13.495 -15.396  1.00  0.00              
ATOM   2195  CA  VAL A 134       7.079 -13.185 -16.802  1.00  0.00              
ATOM   2196  C   VAL A 134       6.328 -14.150 -17.710  1.00  0.00              
ATOM   2197  O   VAL A 134       5.974 -13.808 -18.838  1.00  0.00              
ATOM   2198  CB  VAL A 134       8.579 -13.230 -17.148  1.00  0.00              
ATOM   2199  CG1 VAL A 134       9.070 -14.669 -17.205  1.00  0.00              
ATOM   2200  CG2 VAL A 134       8.841 -12.527 -18.472  1.00  0.00              
ATOM   2201  H   VAL A 134       7.576 -13.944 -14.863  1.00  0.00              
ATOM   2202  HA  VAL A 134       6.692 -12.199 -17.060  1.00  0.00              
ATOM   2203  HB  VAL A 134       9.135 -12.685 -16.385  1.00  0.00              
ATOM   2204 1HG1 VAL A 134      10.132 -14.681 -17.451  1.00  0.00              
ATOM   2205 2HG1 VAL A 134       8.917 -15.144 -16.236  1.00  0.00              
ATOM   2206 3HG1 VAL A 134       8.515 -15.213 -17.969  1.00  0.00              
ATOM   2207 1HG2 VAL A 134       9.905 -12.567 -18.701  1.00  0.00              
ATOM   2208 2HG2 VAL A 134       8.279 -13.022 -19.264  1.00  0.00              
ATOM   2209 3HG2 VAL A 134       8.525 -11.486 -18.400  1.00  0.00              
ATOM   2210  N   PHE A 135       6.089 -15.359 -17.212  1.00  0.00              
ATOM   2211  CA  PHE A 135       5.262 -16.329 -17.920  1.00  0.00              
ATOM   2212  C   PHE A 135       3.841 -15.812 -18.104  1.00  0.00              
ATOM   2213  O   PHE A 135       3.289 -15.864 -19.203  1.00  0.00              
ATOM   2214  CB  PHE A 135       5.244 -17.663 -17.172  1.00  0.00              
ATOM   2215  CG  PHE A 135       4.333 -18.689 -17.783  1.00  0.00              
ATOM   2216  CD1 PHE A 135       4.661 -19.301 -18.983  1.00  0.00              
ATOM   2217  CD2 PHE A 135       3.146 -19.043 -17.160  1.00  0.00              
ATOM   2218  CE1 PHE A 135       3.824 -20.245 -19.547  1.00  0.00              
ATOM   2219  CE2 PHE A 135       2.307 -19.986 -17.720  1.00  0.00              
ATOM   2220  CZ  PHE A 135       2.647 -20.588 -18.916  1.00  0.00              
ATOM   2221  H   PHE A 135       6.490 -15.611 -16.320  1.00  0.00              
ATOM   2222  HA  PHE A 135       5.663 -16.497 -18.921  1.00  0.00              
ATOM   2223 1HB  PHE A 135       6.242 -18.100 -17.159  1.00  0.00              
ATOM   2224 2HB  PHE A 135       4.902 -17.513 -16.148  1.00  0.00              
ATOM   2225  HD1 PHE A 135       5.593 -19.031 -19.482  1.00  0.00              
ATOM   2226  HD2 PHE A 135       2.877 -18.567 -16.216  1.00  0.00              
ATOM   2227  HE1 PHE A 135       4.094 -20.719 -20.490  1.00  0.00              
ATOM   2228  HE2 PHE A 135       1.377 -20.256 -17.220  1.00  0.00              
ATOM   2229  HZ  PHE A 135       1.986 -21.331 -19.359  1.00  0.00              
ATOM   2230  N   ASP A 136       3.254 -15.313 -17.022  1.00  0.00              
ATOM   2231  CA  ASP A 136       1.920 -14.728 -17.075  1.00  0.00              
ATOM   2232  C   ASP A 136       1.899 -13.484 -17.954  1.00  0.00              
ATOM   2233  O   ASP A 136       0.884 -13.167 -18.574  1.00  0.00              
ATOM   2234  CB  ASP A 136       1.428 -14.385 -15.667  1.00  0.00              
ATOM   2235  CG  ASP A 136       1.035 -15.592 -14.826  1.00  0.00              
ATOM   2236  OD1 ASP A 136       0.926 -16.663 -15.374  1.00  0.00              
ATOM   2237  OD2 ASP A 136       1.001 -15.468 -13.625  1.00  0.00              
ATOM   2238  H   ASP A 136       3.744 -15.341 -16.139  1.00  0.00              
ATOM   2239  HA  ASP A 136       1.224 -15.437 -17.524  1.00  0.00              
ATOM   2240 1HB  ASP A 136       2.122 -13.761 -15.104  1.00  0.00              
ATOM   2241 2HB  ASP A 136       0.535 -13.807 -15.911  1.00  0.00              
ATOM   2242  N   ARG A 137       3.026 -12.781 -18.003  1.00  0.00              
ATOM   2243  CA  ARG A 137       3.151 -11.591 -18.836  1.00  0.00              
ATOM   2244  C   ARG A 137       3.047 -11.940 -20.315  1.00  0.00              
ATOM   2245  O   ARG A 137       2.331 -11.281 -21.069  1.00  0.00              
ATOM   2246  CB  ARG A 137       4.422 -10.812 -18.536  1.00  0.00              
ATOM   2247  CG  ARG A 137       4.599  -9.539 -19.348  1.00  0.00              
ATOM   2248  CD  ARG A 137       5.767  -8.713 -18.947  1.00  0.00              
ATOM   2249  NE  ARG A 137       5.932  -7.489 -19.714  1.00  0.00              
ATOM   2250  CZ  ARG A 137       6.910  -6.585 -19.511  1.00  0.00              
ATOM   2251  NH1 ARG A 137       7.787  -6.742 -18.545  1.00  0.00              
ATOM   2252  NH2 ARG A 137       6.949  -5.521 -20.294  1.00  0.00              
ATOM   2253  H   ARG A 137       3.816 -13.080 -17.449  1.00  0.00              
ATOM   2254  HA  ARG A 137       2.333 -10.903 -18.621  1.00  0.00              
ATOM   2255 1HB  ARG A 137       4.400 -10.561 -17.476  1.00  0.00              
ATOM   2256 2HB  ARG A 137       5.260 -11.482 -18.732  1.00  0.00              
ATOM   2257 1HG  ARG A 137       4.725  -9.811 -20.397  1.00  0.00              
ATOM   2258 2HG  ARG A 137       3.702  -8.930 -19.237  1.00  0.00              
ATOM   2259 1HD  ARG A 137       5.657  -8.430 -17.900  1.00  0.00              
ATOM   2260 2HD  ARG A 137       6.676  -9.301 -19.071  1.00  0.00              
ATOM   2261  HE  ARG A 137       5.379  -7.130 -20.481  1.00  0.00              
ATOM   2262 1HH1 ARG A 137       7.733  -7.551 -17.943  1.00  0.00              
ATOM   2263 2HH1 ARG A 137       8.512  -6.052 -18.409  1.00  0.00              
ATOM   2264 1HH2 ARG A 137       6.255  -5.407 -21.021  1.00  0.00              
ATOM   2265 2HH2 ARG A 137       7.670  -4.828 -20.163  1.00  0.00              
ATOM   2266  N   ILE A 138       3.764 -12.981 -20.724  1.00  0.00              
ATOM   2267  CA  ILE A 138       3.799 -13.385 -22.125  1.00  0.00              
ATOM   2268  C   ILE A 138       2.540 -14.151 -22.508  1.00  0.00              
ATOM   2269  O   ILE A 138       2.201 -14.257 -23.687  1.00  0.00              
ATOM   2270  CB  ILE A 138       5.032 -14.254 -22.432  1.00  0.00              
ATOM   2271  CG1 ILE A 138       4.980 -15.557 -21.630  1.00  0.00              
ATOM   2272  CG2 ILE A 138       6.311 -13.489 -22.127  1.00  0.00              
ATOM   2273  CD1 ILE A 138       6.034 -16.564 -22.030  1.00  0.00              
ATOM   2274  H   ILE A 138       4.300 -13.506 -20.047  1.00  0.00              
ATOM   2275  HA  ILE A 138       3.801 -12.512 -22.776  1.00  0.00              
ATOM   2276  HB  ILE A 138       5.017 -14.533 -23.485  1.00  0.00              
ATOM   2277 1HG1 ILE A 138       5.106 -15.297 -20.579  1.00  0.00              
ATOM   2278 2HG1 ILE A 138       3.990 -15.990 -21.779  1.00  0.00              
ATOM   2279 1HG2 ILE A 138       7.173 -14.119 -22.349  1.00  0.00              
ATOM   2280 2HG2 ILE A 138       6.352 -12.590 -22.740  1.00  0.00              
ATOM   2281 3HG2 ILE A 138       6.327 -13.211 -21.073  1.00  0.00              
ATOM   2282 1HD1 ILE A 138       5.933 -17.461 -21.419  1.00  0.00              
ATOM   2283 2HD1 ILE A 138       5.908 -16.826 -23.081  1.00  0.00              
ATOM   2284 3HD1 ILE A 138       7.023 -16.134 -21.881  1.00  0.00              
ATOM   2285  N   CYS A 139       1.851 -14.686 -21.506  1.00  0.00              
ATOM   2286  CA  CYS A 139       0.520 -15.247 -21.705  1.00  0.00              
ATOM   2287  C   CYS A 139      -0.516 -14.150 -21.911  1.00  0.00              
ATOM   2288  O   CYS A 139      -1.465 -14.314 -22.678  1.00  0.00              
ATOM   2289  CB  CYS A 139       0.266 -15.988 -20.392  1.00  0.00              
ATOM   2290  SG  CYS A 139       1.173 -17.544 -20.222  1.00  0.00              
ATOM   2291  H   CYS A 139       2.259 -14.704 -20.582  1.00  0.00              
ATOM   2292  HA  CYS A 139       0.470 -15.964 -22.525  1.00  0.00              
ATOM   2293 1HB  CYS A 139       0.565 -15.369 -19.546  1.00  0.00              
ATOM   2294 2HB  CYS A 139      -0.790 -16.243 -20.302  1.00  0.00              
ATOM   2295  HG  CYS A 139       0.693 -17.854 -19.022  1.00  0.00              
ATOM   2296  N   ARG A 140      -0.329 -13.030 -21.221  1.00  0.00              
ATOM   2297  CA  ARG A 140      -1.135 -11.839 -21.460  1.00  0.00              
ATOM   2298  C   ARG A 140      -0.913 -11.296 -22.866  1.00  0.00              
ATOM   2299  O   ARG A 140      -1.864 -10.932 -23.558  1.00  0.00              
ATOM   2300  CB  ARG A 140      -0.902 -10.766 -20.406  1.00  0.00              
ATOM   2301  CG  ARG A 140      -1.702  -9.489 -20.606  1.00  0.00              
ATOM   2302  CD  ARG A 140      -3.175  -9.674 -20.552  1.00  0.00              
ATOM   2303  NE  ARG A 140      -3.942  -8.446 -20.691  1.00  0.00              
ATOM   2304  CZ  ARG A 140      -5.276  -8.394 -20.871  1.00  0.00              
ATOM   2305  NH1 ARG A 140      -5.989  -9.493 -20.972  1.00  0.00              
ATOM   2306  NH2 ARG A 140      -5.846  -7.206 -20.969  1.00  0.00              
ATOM   2307  H   ARG A 140       0.391 -13.002 -20.513  1.00  0.00              
ATOM   2308  HA  ARG A 140      -2.194 -12.089 -21.388  1.00  0.00              
ATOM   2309 1HB  ARG A 140      -1.160 -11.205 -19.443  1.00  0.00              
ATOM   2310 2HB  ARG A 140       0.162 -10.530 -20.424  1.00  0.00              
ATOM   2311 1HG  ARG A 140      -1.424  -8.780 -19.825  1.00  0.00              
ATOM   2312 2HG  ARG A 140      -1.450  -9.072 -21.581  1.00  0.00              
ATOM   2313 1HD  ARG A 140      -3.477 -10.341 -21.359  1.00  0.00              
ATOM   2314 2HD  ARG A 140      -3.441 -10.118 -19.594  1.00  0.00              
ATOM   2315  HE  ARG A 140      -3.627  -7.485 -20.678  1.00  0.00              
ATOM   2316 1HH1 ARG A 140      -5.535 -10.394 -20.914  1.00  0.00              
ATOM   2317 2HH1 ARG A 140      -6.988  -9.433 -21.107  1.00  0.00              
ATOM   2318 1HH2 ARG A 140      -5.281  -6.370 -20.907  1.00  0.00              
ATOM   2319 2HH2 ARG A 140      -6.844  -7.138 -21.104  1.00  0.00              
ATOM   2320  N   LEU A 141       0.347 -11.245 -23.283  1.00  0.00              
ATOM   2321  CA  LEU A 141       0.690 -10.824 -24.636  1.00  0.00              
ATOM   2322  C   LEU A 141       0.100 -11.771 -25.673  1.00  0.00              
ATOM   2323  O   LEU A 141      -0.356 -11.341 -26.733  1.00  0.00              
ATOM   2324  CB  LEU A 141       2.214 -10.741 -24.795  1.00  0.00              
ATOM   2325  CG  LEU A 141       2.893  -9.623 -23.994  1.00  0.00              
ATOM   2326  CD1 LEU A 141       4.407  -9.774 -24.067  1.00  0.00              
ATOM   2327  CD2 LEU A 141       2.460  -8.271 -24.540  1.00  0.00              
ATOM   2328  H   LEU A 141       1.087 -11.503 -22.646  1.00  0.00              
ATOM   2329  HA  LEU A 141       0.260  -9.843 -24.833  1.00  0.00              
ATOM   2330 1HB  LEU A 141       2.488 -11.713 -24.387  1.00  0.00              
ATOM   2331 2HB  LEU A 141       2.508 -10.691 -25.843  1.00  0.00              
ATOM   2332  HG  LEU A 141       2.537  -9.698 -22.967  1.00  0.00              
ATOM   2333 1HD1 LEU A 141       4.881  -8.976 -23.496  1.00  0.00              
ATOM   2334 2HD1 LEU A 141       4.696 -10.739 -23.650  1.00  0.00              
ATOM   2335 3HD1 LEU A 141       4.728  -9.716 -25.107  1.00  0.00              
ATOM   2336 1HD2 LEU A 141       2.943  -7.477 -23.969  1.00  0.00              
ATOM   2337 2HD2 LEU A 141       2.747  -8.192 -25.589  1.00  0.00              
ATOM   2338 3HD2 LEU A 141       1.378  -8.172 -24.452  1.00  0.00              
ATOM   2339  N   HIS A 142       0.112 -13.063 -25.362  1.00  0.00              
ATOM   2340  CA  HIS A 142      -0.499 -14.065 -26.227  1.00  0.00              
ATOM   2341  C   HIS A 142      -1.992 -13.813 -26.393  1.00  0.00              
ATOM   2342  O   HIS A 142      -2.516 -13.840 -27.507  1.00  0.00              
ATOM   2343  CB  HIS A 142      -0.264 -15.474 -25.674  1.00  0.00              
ATOM   2344  CG  HIS A 142      -0.860 -16.559 -26.516  1.00  0.00              
ATOM   2345  ND1 HIS A 142      -0.318 -16.945 -27.724  1.00  0.00              
ATOM   2346  CD2 HIS A 142      -1.951 -17.338 -26.326  1.00  0.00              
ATOM   2347  CE1 HIS A 142      -1.050 -17.917 -28.240  1.00  0.00              
ATOM   2348  NE2 HIS A 142      -2.046 -18.173 -27.412  1.00  0.00              
ATOM   2349  H   HIS A 142       0.555 -13.358 -24.504  1.00  0.00              
ATOM   2350  HA  HIS A 142      -0.062 -14.004 -27.223  1.00  0.00              
ATOM   2351 1HB  HIS A 142       0.805 -15.681 -25.611  1.00  0.00              
ATOM   2352 2HB  HIS A 142      -0.709 -15.567 -24.683  1.00  0.00              
ATOM   2353  HD1 HIS A 142       0.539 -16.615 -28.120  1.00  0.00              
ATOM   2354  HD2 HIS A 142      -2.689 -17.396 -25.525  1.00  0.00              
ATOM   2355  HE1 HIS A 142      -0.785 -18.363 -29.198  1.00  0.00              
ATOM   2356  N   ARG A 143      -2.673 -13.569 -25.279  1.00  0.00              
ATOM   2357  CA  ARG A 143      -4.102 -13.278 -25.302  1.00  0.00              
ATOM   2358  C   ARG A 143      -4.391 -12.003 -26.083  1.00  0.00              
ATOM   2359  O   ARG A 143      -5.375 -11.923 -26.818  1.00  0.00              
ATOM   2360  CB  ARG A 143      -4.699 -13.223 -23.904  1.00  0.00              
ATOM   2361  CG  ARG A 143      -6.210 -13.060 -23.861  1.00  0.00              
ATOM   2362  CD  ARG A 143      -6.769 -12.897 -22.494  1.00  0.00              
ATOM   2363  NE  ARG A 143      -6.537 -14.027 -21.609  1.00  0.00              
ATOM   2364  CZ  ARG A 143      -6.507 -13.952 -20.264  1.00  0.00              
ATOM   2365  NH1 ARG A 143      -6.656 -12.801 -19.646  1.00  0.00              
ATOM   2366  NH2 ARG A 143      -6.299 -15.065 -19.581  1.00  0.00              
ATOM   2367  H   ARG A 143      -2.189 -13.585 -24.393  1.00  0.00              
ATOM   2368  HA  ARG A 143      -4.634 -14.082 -25.811  1.00  0.00              
ATOM   2369 1HB  ARG A 143      -4.423 -14.150 -23.404  1.00  0.00              
ATOM   2370 2HB  ARG A 143      -4.233 -12.382 -23.392  1.00  0.00              
ATOM   2371 1HG  ARG A 143      -6.481 -12.178 -24.441  1.00  0.00              
ATOM   2372 2HG  ARG A 143      -6.667 -13.944 -24.308  1.00  0.00              
ATOM   2373 1HD  ARG A 143      -6.318 -12.021 -22.029  1.00  0.00              
ATOM   2374 2HD  ARG A 143      -7.847 -12.755 -22.567  1.00  0.00              
ATOM   2375  HE  ARG A 143      -6.369 -14.999 -21.835  1.00  0.00              
ATOM   2376 1HH1 ARG A 143      -6.795 -11.957 -20.183  1.00  0.00              
ATOM   2377 2HH1 ARG A 143      -6.630 -12.766 -18.638  1.00  0.00              
ATOM   2378 1HH2 ARG A 143      -6.169 -15.938 -20.073  1.00  0.00              
ATOM   2379 2HH2 ARG A 143      -6.271 -15.037 -18.573  1.00  0.00              
ATOM   2380  N   LEU A 144      -3.528 -11.006 -25.919  1.00  0.00              
ATOM   2381  CA  LEU A 144      -3.675  -9.741 -26.629  1.00  0.00              
ATOM   2382  C   LEU A 144      -3.529  -9.933 -28.133  1.00  0.00              
ATOM   2383  O   LEU A 144      -4.213  -9.280 -28.921  1.00  0.00              
ATOM   2384  CB  LEU A 144      -2.647  -8.724 -26.118  1.00  0.00              
ATOM   2385  CG  LEU A 144      -2.903  -8.190 -24.703  1.00  0.00              
ATOM   2386  CD1 LEU A 144      -1.703  -7.385 -24.223  1.00  0.00              
ATOM   2387  CD2 LEU A 144      -4.162  -7.336 -24.702  1.00  0.00              
ATOM   2388  H   LEU A 144      -2.751 -11.127 -25.286  1.00  0.00              
ATOM   2389  HA  LEU A 144      -4.676  -9.344 -26.464  1.00  0.00              
ATOM   2390 1HB  LEU A 144      -1.758  -9.352 -26.125  1.00  0.00              
ATOM   2391 2HB  LEU A 144      -2.513  -7.898 -26.817  1.00  0.00              
ATOM   2392  HG  LEU A 144      -3.085  -9.052 -24.060  1.00  0.00              
ATOM   2393 1HD1 LEU A 144      -1.895  -7.010 -23.217  1.00  0.00              
ATOM   2394 2HD1 LEU A 144      -0.819  -8.022 -24.210  1.00  0.00              
ATOM   2395 3HD1 LEU A 144      -1.536  -6.545 -24.897  1.00  0.00              
ATOM   2396 1HD2 LEU A 144      -4.343  -6.958 -23.695  1.00  0.00              
ATOM   2397 2HD2 LEU A 144      -4.034  -6.498 -25.387  1.00  0.00              
ATOM   2398 3HD2 LEU A 144      -5.012  -7.939 -25.021  1.00  0.00              
ATOM   2399  N   ARG A 145      -2.633 -10.832 -28.525  1.00  0.00              
ATOM   2400  CA  ARG A 145      -2.476 -11.196 -29.928  1.00  0.00              
ATOM   2401  C   ARG A 145      -3.727 -11.883 -30.462  1.00  0.00              
ATOM   2402  O   ARG A 145      -4.157 -11.624 -31.586  1.00  0.00              
ATOM   2403  CB  ARG A 145      -1.233 -12.040 -30.167  1.00  0.00              
ATOM   2404  CG  ARG A 145      -0.984 -12.416 -31.619  1.00  0.00              
ATOM   2405  CD  ARG A 145       0.304 -13.116 -31.858  1.00  0.00              
ATOM   2406  NE  ARG A 145       0.554 -13.460 -33.249  1.00  0.00              
ATOM   2407  CZ  ARG A 145       1.651 -14.104 -33.692  1.00  0.00              
ATOM   2408  NH1 ARG A 145       2.617 -14.442 -32.868  1.00  0.00              
ATOM   2409  NH2 ARG A 145       1.741 -14.366 -34.985  1.00  0.00              
ATOM   2410  H   ARG A 145      -2.046 -11.276 -27.833  1.00  0.00              
ATOM   2411  HA  ARG A 145      -2.335 -10.297 -30.529  1.00  0.00              
ATOM   2412 1HB  ARG A 145      -0.384 -11.468 -29.793  1.00  0.00              
ATOM   2413 2HB  ARG A 145      -1.347 -12.948 -29.576  1.00  0.00              
ATOM   2414 1HG  ARG A 145      -1.789 -13.072 -31.950  1.00  0.00              
ATOM   2415 2HG  ARG A 145      -0.988 -11.505 -32.218  1.00  0.00              
ATOM   2416 1HD  ARG A 145       1.122 -12.475 -31.529  1.00  0.00              
ATOM   2417 2HD  ARG A 145       0.315 -14.042 -31.285  1.00  0.00              
ATOM   2418  HE  ARG A 145      -0.014 -13.286 -34.067  1.00  0.00              
ATOM   2419 1HH1 ARG A 145       2.541 -14.219 -31.886  1.00  0.00              
ATOM   2420 2HH1 ARG A 145       3.431 -14.924 -33.221  1.00  0.00              
ATOM   2421 1HH2 ARG A 145       0.997 -14.082 -35.608  1.00  0.00              
ATOM   2422 2HH2 ARG A 145       2.552 -14.846 -35.344  1.00  0.00              
ATOM   2423  N   ILE A 146      -4.307 -12.760 -29.649  1.00  0.00              
ATOM   2424  CA  ILE A 146      -5.561 -13.415 -29.999  1.00  0.00              
ATOM   2425  C   ILE A 146      -6.673 -12.396 -30.217  1.00  0.00              
ATOM   2426  O   ILE A 146      -7.443 -12.498 -31.172  1.00  0.00              
ATOM   2427  CB  ILE A 146      -5.999 -14.415 -28.913  1.00  0.00              
ATOM   2428  CG1 ILE A 146      -5.043 -15.610 -28.871  1.00  0.00              
ATOM   2429  CG2 ILE A 146      -7.426 -14.878 -29.161  1.00  0.00              
ATOM   2430  CD1 ILE A 146      -5.241 -16.508 -27.672  1.00  0.00              
ATOM   2431  H   ILE A 146      -3.867 -12.978 -28.767  1.00  0.00              
ATOM   2432  HA  ILE A 146      -5.470 -13.933 -30.953  1.00  0.00              
ATOM   2433  HB  ILE A 146      -5.938 -13.930 -27.939  1.00  0.00              
ATOM   2434 1HG1 ILE A 146      -5.200 -16.183 -29.784  1.00  0.00              
ATOM   2435 2HG1 ILE A 146      -4.028 -15.213 -28.863  1.00  0.00              
ATOM   2436 1HG2 ILE A 146      -7.719 -15.585 -28.384  1.00  0.00              
ATOM   2437 2HG2 ILE A 146      -8.096 -14.020 -29.141  1.00  0.00              
ATOM   2438 3HG2 ILE A 146      -7.487 -15.364 -30.135  1.00  0.00              
ATOM   2439 1HD1 ILE A 146      -4.528 -17.332 -27.712  1.00  0.00              
ATOM   2440 2HD1 ILE A 146      -5.083 -15.936 -26.757  1.00  0.00              
ATOM   2441 3HD1 ILE A 146      -6.255 -16.907 -27.679  1.00  0.00              
ATOM   2442  N   ILE A 147      -6.751 -11.414 -29.325  1.00  0.00              
ATOM   2443  CA  ILE A 147      -7.734 -10.345 -29.448  1.00  0.00              
ATOM   2444  C   ILE A 147      -7.544  -9.568 -30.745  1.00  0.00              
ATOM   2445  O   ILE A 147      -8.511  -9.247 -31.435  1.00  0.00              
ATOM   2446  CB  ILE A 147      -7.658  -9.368 -28.260  1.00  0.00              
ATOM   2447  CG1 ILE A 147      -8.110 -10.059 -26.971  1.00  0.00              
ATOM   2448  CG2 ILE A 147      -8.504  -8.134 -28.531  1.00  0.00              
ATOM   2449  CD1 ILE A 147      -7.786  -9.282 -25.716  1.00  0.00              
ATOM   2450  H   ILE A 147      -6.113 -11.409 -28.542  1.00  0.00              
ATOM   2451  HA  ILE A 147      -8.741 -10.755 -29.517  1.00  0.00              
ATOM   2452  HB  ILE A 147      -6.620  -9.072 -28.110  1.00  0.00              
ATOM   2453 1HG1 ILE A 147      -9.187 -10.204 -27.041  1.00  0.00              
ATOM   2454 2HG1 ILE A 147      -7.616 -11.030 -26.934  1.00  0.00              
ATOM   2455 1HG2 ILE A 147      -8.439  -7.454 -27.682  1.00  0.00              
ATOM   2456 2HG2 ILE A 147      -8.138  -7.631 -29.426  1.00  0.00              
ATOM   2457 3HG2 ILE A 147      -9.543  -8.430 -28.680  1.00  0.00              
ATOM   2458 1HD1 ILE A 147      -8.137  -9.835 -24.844  1.00  0.00              
ATOM   2459 2HD1 ILE A 147      -6.708  -9.137 -25.644  1.00  0.00              
ATOM   2460 3HD1 ILE A 147      -8.280  -8.312 -25.750  1.00  0.00              
ATOM   2461  N   ASP A 148      -6.291  -9.270 -31.072  1.00  0.00              
ATOM   2462  CA  ASP A 148      -5.966  -8.591 -32.320  1.00  0.00              
ATOM   2463  C   ASP A 148      -6.420  -9.407 -33.524  1.00  0.00              
ATOM   2464  O   ASP A 148      -6.925  -8.858 -34.504  1.00  0.00              
ATOM   2465  CB  ASP A 148      -4.462  -8.318 -32.407  1.00  0.00              
ATOM   2466  CG  ASP A 148      -3.971  -7.208 -31.488  1.00  0.00              
ATOM   2467  OD1 ASP A 148      -4.790  -6.491 -30.965  1.00  0.00              
ATOM   2468  OD2 ASP A 148      -2.800  -7.183 -31.194  1.00  0.00              
ATOM   2469  H   ASP A 148      -5.545  -9.519 -30.438  1.00  0.00              
ATOM   2470  HA  ASP A 148      -6.496  -7.640 -32.372  1.00  0.00              
ATOM   2471 1HB  ASP A 148      -3.850  -9.208 -32.260  1.00  0.00              
ATOM   2472 2HB  ASP A 148      -4.386  -7.991 -33.444  1.00  0.00              
ATOM   2473  N   GLU A 149      -6.236 -10.720 -33.446  1.00  0.00              
ATOM   2474  CA  GLU A 149      -6.674 -11.620 -34.507  1.00  0.00              
ATOM   2475  C   GLU A 149      -8.193 -11.635 -34.624  1.00  0.00              
ATOM   2476  O   GLU A 149      -8.740 -11.696 -35.725  1.00  0.00              
ATOM   2477  CB  GLU A 149      -6.153 -13.037 -34.257  1.00  0.00              
ATOM   2478  CG  GLU A 149      -4.654 -13.201 -34.469  1.00  0.00              
ATOM   2479  CD  GLU A 149      -4.186 -14.560 -34.028  1.00  0.00              
ATOM   2480  OE1 GLU A 149      -4.988 -15.308 -33.522  1.00  0.00              
ATOM   2481  OE2 GLU A 149      -3.056 -14.893 -34.297  1.00  0.00              
ATOM   2482  H   GLU A 149      -5.782 -11.106 -32.631  1.00  0.00              
ATOM   2483  HA  GLU A 149      -6.293 -11.272 -35.468  1.00  0.00              
ATOM   2484 1HB  GLU A 149      -6.403 -13.291 -33.227  1.00  0.00              
ATOM   2485 2HB  GLU A 149      -6.690 -13.699 -34.937  1.00  0.00              
ATOM   2486 1HG  GLU A 149      -4.340 -13.026 -35.498  1.00  0.00              
ATOM   2487 2HG  GLU A 149      -4.219 -12.440 -33.823  1.00  0.00              
ATOM   2488  N   ILE A 150      -8.870 -11.578 -33.482  1.00  0.00              
ATOM   2489  CA  ILE A 150     -10.328 -11.542 -33.457  1.00  0.00              
ATOM   2490  C   ILE A 150     -10.860 -10.290 -34.144  1.00  0.00              
ATOM   2491  O   ILE A 150     -11.873 -10.336 -34.841  1.00  0.00              
ATOM   2492  CB  ILE A 150     -10.869 -11.595 -32.017  1.00  0.00              
ATOM   2493  CG1 ILE A 150     -10.615 -12.974 -31.402  1.00  0.00              
ATOM   2494  CG2 ILE A 150     -12.354 -11.264 -31.994  1.00  0.00              
ATOM   2495  CD1 ILE A 150     -10.842 -13.027 -29.908  1.00  0.00              
ATOM   2496  H   ILE A 150      -8.363 -11.559 -32.610  1.00  0.00              
ATOM   2497  HA  ILE A 150     -10.742 -12.370 -34.031  1.00  0.00              
ATOM   2498  HB  ILE A 150     -10.327 -10.874 -31.406  1.00  0.00              
ATOM   2499 1HG1 ILE A 150     -11.283 -13.678 -31.896  1.00  0.00              
ATOM   2500 2HG1 ILE A 150      -9.580 -13.240 -31.621  1.00  0.00              
ATOM   2501 1HG2 ILE A 150     -12.720 -11.307 -30.969  1.00  0.00              
ATOM   2502 2HG2 ILE A 150     -12.509 -10.263 -32.393  1.00  0.00              
ATOM   2503 3HG2 ILE A 150     -12.897 -11.986 -32.604  1.00  0.00              
ATOM   2504 1HD1 ILE A 150     -10.642 -14.035 -29.544  1.00  0.00              
ATOM   2505 2HD1 ILE A 150     -10.173 -12.323 -29.412  1.00  0.00              
ATOM   2506 3HD1 ILE A 150     -11.875 -12.762 -29.687  1.00  0.00              
ATOM   2507  N   CYS A 151     -10.170  -9.173 -33.943  1.00  0.00              
ATOM   2508  CA  CYS A 151     -10.570  -7.907 -34.546  1.00  0.00              
ATOM   2509  C   CYS A 151     -10.217  -7.867 -36.027  1.00  0.00              
ATOM   2510  O   CYS A 151     -10.991  -7.370 -36.846  1.00  0.00              
ATOM   2511  CB  CYS A 151      -9.740  -6.885 -33.767  1.00  0.00              
ATOM   2512  SG  CYS A 151     -10.232  -6.681 -32.039  1.00  0.00              
ATOM   2513  H   CYS A 151      -9.348  -9.200 -33.357  1.00  0.00              
ATOM   2514  HA  CYS A 151     -11.627  -7.676 -34.409  1.00  0.00              
ATOM   2515 1HB  CYS A 151      -8.692  -7.184 -33.750  1.00  0.00              
ATOM   2516 2HB  CYS A 151      -9.830  -5.900 -34.225  1.00  0.00              
ATOM   2517  HG  CYS A 151      -9.318  -5.763 -31.742  1.00  0.00              
ATOM   2518  N   THR A 152      -9.045  -8.392 -36.366  1.00  0.00              
ATOM   2519  CA  THR A 152      -8.513  -8.272 -37.718  1.00  0.00              
ATOM   2520  C   THR A 152      -9.240  -9.202 -38.681  1.00  0.00              
ATOM   2521  O   THR A 152      -9.690  -8.780 -39.746  1.00  0.00              
ATOM   2522  CB  THR A 152      -7.005  -8.581 -37.762  1.00  0.00              
ATOM   2523  OG1 THR A 152      -6.302  -7.660 -36.918  1.00  0.00              
ATOM   2524  CG2 THR A 152      -6.478  -8.464 -39.184  1.00  0.00              
ATOM   2525  H   THR A 152      -8.509  -8.888 -35.668  1.00  0.00              
ATOM   2526  HA  THR A 152      -8.672  -7.259 -38.089  1.00  0.00              
ATOM   2527  HB  THR A 152      -6.840  -9.594 -37.396  1.00  0.00              
ATOM   2528  HG1 THR A 152      -5.362  -7.855 -36.947  1.00  0.00              
ATOM   2529 1HG2 THR A 152      -5.411  -8.686 -39.194  1.00  0.00              
ATOM   2530 2HG2 THR A 152      -7.004  -9.171 -39.825  1.00  0.00              
ATOM   2531 3HG2 THR A 152      -6.642  -7.451 -39.549  1.00  0.00              
ATOM   2532  N   VAL A 153      -9.351 -10.470 -38.299  1.00  0.00              
ATOM   2533  CA  VAL A 153      -9.973 -11.475 -39.154  1.00  0.00              
ATOM   2534  C   VAL A 153     -11.157 -12.134 -38.457  1.00  0.00              
ATOM   2535  O   VAL A 153     -11.469 -11.817 -37.310  1.00  0.00              
ATOM   2536  CB  VAL A 153      -8.965 -12.563 -39.572  1.00  0.00              
ATOM   2537  CG1 VAL A 153      -7.838 -11.956 -40.393  1.00  0.00              
ATOM   2538  CG2 VAL A 153      -8.408 -13.272 -38.347  1.00  0.00              
ATOM   2539  H   VAL A 153      -8.997 -10.745 -37.395  1.00  0.00              
ATOM   2540  HA  VAL A 153     -10.393 -11.025 -40.054  1.00  0.00              
ATOM   2541  HB  VAL A 153      -9.483 -13.316 -40.165  1.00  0.00              
ATOM   2542 1HG1 VAL A 153      -7.135 -12.739 -40.680  1.00  0.00              
ATOM   2543 2HG1 VAL A 153      -8.249 -11.492 -41.289  1.00  0.00              
ATOM   2544 3HG1 VAL A 153      -7.319 -11.204 -39.800  1.00  0.00              
ATOM   2545 1HG2 VAL A 153      -7.699 -14.037 -38.660  1.00  0.00              
ATOM   2546 2HG2 VAL A 153      -7.903 -12.549 -37.707  1.00  0.00              
ATOM   2547 3HG2 VAL A 153      -9.224 -13.739 -37.794  1.00  0.00              
ATOM   2548  N   SER A 154     -11.813 -13.053 -39.159  1.00  0.00              
ATOM   2549  CA  SER A 154     -12.989 -13.728 -38.625  1.00  0.00              
ATOM   2550  C   SER A 154     -12.613 -14.682 -37.498  1.00  0.00              
ATOM   2551  O   SER A 154     -11.444 -15.031 -37.332  1.00  0.00              
ATOM   2552  OXT SER A 154     -13.461 -15.102 -36.760  1.00  0.00              
ATOM   2553  CB  SER A 154     -13.709 -14.475 -39.731  1.00  0.00              
ATOM   2554  OG  SER A 154     -12.981 -15.585 -40.177  1.00  0.00              
ATOM   2555  H   SER A 154     -11.488 -13.289 -40.085  1.00  0.00              
ATOM   2556  HA  SER A 154     -13.766 -13.041 -38.286  1.00  0.00              
ATOM   2557 1HB  SER A 154     -14.674 -14.812 -39.352  1.00  0.00              
ATOM   2558 2HB  SER A 154     -13.866 -13.794 -40.567  1.00  0.00              
ATOM   2559  HG  SER A 154     -13.352 -15.898 -41.006  1.00  0.00              
ATOM   2560  N   MET B   1      20.891  -3.665 -10.928  1.00  0.00              
ATOM   2561  CA  MET B   1      21.732  -2.746 -11.686  1.00  0.00              
ATOM   2562  C   MET B   1      21.173  -1.329 -11.647  1.00  0.00              
ATOM   2563  O   MET B   1      20.181  -1.062 -10.970  1.00  0.00              
ATOM   2564  CB  MET B   1      21.865  -3.222 -13.131  1.00  0.00              
ATOM   2565  CG  MET B   1      22.536  -4.580 -13.287  1.00  0.00              
ATOM   2566  SD  MET B   1      24.234  -4.591 -12.679  1.00  0.00              
ATOM   2567  CE  MET B   1      25.039  -3.562 -13.902  1.00  0.00              
ATOM   2568 1H   MET B   1      20.468  -4.448 -11.384  1.00  0.00              
ATOM   2569 2H   MET B   1      21.271  -4.164 -10.150  1.00  0.00              
ATOM   2570 3H   MET B   1      20.068  -3.328 -10.470  1.00  0.00              
ATOM   2571  HA  MET B   1      22.726  -2.699 -11.242  1.00  0.00              
ATOM   2572 1HB  MET B   1      20.859  -3.263 -13.545  1.00  0.00              
ATOM   2573 2HB  MET B   1      22.447  -2.467 -13.662  1.00  0.00              
ATOM   2574 1HG  MET B   1      21.951  -5.313 -12.732  1.00  0.00              
ATOM   2575 2HG  MET B   1      22.533  -4.839 -14.346  1.00  0.00              
ATOM   2576 1HE  MET B   1      26.099  -3.472 -13.663  1.00  0.00              
ATOM   2577 2HE  MET B   1      24.925  -4.013 -14.889  1.00  0.00              
ATOM   2578 3HE  MET B   1      24.582  -2.571 -13.902  1.00  0.00              
ATOM   2579  N   SER B   2      21.816  -0.425 -12.379  1.00  0.00              
ATOM   2580  CA  SER B   2      21.423   0.979 -12.380  1.00  0.00              
ATOM   2581  C   SER B   2      20.223   1.213 -13.289  1.00  0.00              
ATOM   2582  O   SER B   2      19.896   0.376 -14.131  1.00  0.00              
ATOM   2583  CB  SER B   2      22.589   1.847 -12.810  1.00  0.00              
ATOM   2584  OG  SER B   2      22.936   1.637 -14.151  1.00  0.00              
ATOM   2585  H   SER B   2      22.598  -0.717 -12.947  1.00  0.00              
ATOM   2586  HA  SER B   2      21.216   1.371 -11.384  1.00  0.00              
ATOM   2587 1HB  SER B   2      22.313   2.892 -12.675  1.00  0.00              
ATOM   2588 2HB  SER B   2      23.448   1.615 -12.181  1.00  0.00              
ATOM   2589  HG  SER B   2      23.833   1.944 -14.301  1.00  0.00              
ATOM   2590  N   ASN B   3      19.569   2.356 -13.114  1.00  0.00              
ATOM   2591  CA  ASN B   3      18.461   2.747 -13.979  1.00  0.00              
ATOM   2592  C   ASN B   3      18.941   3.013 -15.400  1.00  0.00              
ATOM   2593  O   ASN B   3      18.199   2.816 -16.362  1.00  0.00              
ATOM   2594  CB  ASN B   3      17.734   3.963 -13.435  1.00  0.00              
ATOM   2595  CG  ASN B   3      16.892   3.673 -12.223  1.00  0.00              
ATOM   2596  OD1 ASN B   3      16.518   2.523 -11.963  1.00  0.00              
ATOM   2597  ND2 ASN B   3      16.526   4.718 -11.527  1.00  0.00              
ATOM   2598  H   ASN B   3      19.845   2.972 -12.362  1.00  0.00              
ATOM   2599  HA  ASN B   3      17.738   1.933 -14.044  1.00  0.00              
ATOM   2600 1HB  ASN B   3      18.258   4.908 -13.289  1.00  0.00              
ATOM   2601 2HB  ASN B   3      17.081   4.040 -14.305  1.00  0.00              
ATOM   2602 1HD2 ASN B   3      15.965   4.600 -10.707  1.00  0.00              
ATOM   2603 2HD2 ASN B   3      16.806   5.633 -11.815  1.00  0.00              
ATOM   2604  N   VAL B   4      20.186   3.460 -15.525  1.00  0.00              
ATOM   2605  CA  VAL B   4      20.806   3.639 -16.832  1.00  0.00              
ATOM   2606  C   VAL B   4      20.967   2.307 -17.553  1.00  0.00              
ATOM   2607  O   VAL B   4      20.676   2.195 -18.744  1.00  0.00              
ATOM   2608  CB  VAL B   4      22.184   4.317 -16.714  1.00  0.00              
ATOM   2609  CG1 VAL B   4      22.895   4.318 -18.060  1.00  0.00              
ATOM   2610  CG2 VAL B   4      22.038   5.737 -16.189  1.00  0.00              
ATOM   2611  H   VAL B   4      20.715   3.682 -14.695  1.00  0.00              
ATOM   2612  HA  VAL B   4      20.178   4.239 -17.491  1.00  0.00              
ATOM   2613  HB  VAL B   4      22.787   3.772 -15.987  1.00  0.00              
ATOM   2614 1HG1 VAL B   4      23.867   4.801 -17.958  1.00  0.00              
ATOM   2615 2HG1 VAL B   4      23.033   3.293 -18.400  1.00  0.00              
ATOM   2616 3HG1 VAL B   4      22.294   4.864 -18.788  1.00  0.00              
ATOM   2617 1HG2 VAL B   4      23.021   6.200 -16.112  1.00  0.00              
ATOM   2618 2HG2 VAL B   4      21.417   6.314 -16.875  1.00  0.00              
ATOM   2619 3HG2 VAL B   4      21.568   5.714 -15.205  1.00  0.00              
ATOM   2620  N   PHE B   5      21.433   1.298 -16.825  1.00  0.00              
ATOM   2621  CA  PHE B   5      21.544  -0.051 -17.366  1.00  0.00              
ATOM   2622  C   PHE B   5      20.181  -0.592 -17.778  1.00  0.00              
ATOM   2623  O   PHE B   5      20.050  -1.252 -18.809  1.00  0.00              
ATOM   2624  CB  PHE B   5      22.195  -0.985 -16.344  1.00  0.00              
ATOM   2625  CG  PHE B   5      22.560  -2.332 -16.900  1.00  0.00              
ATOM   2626  CD1 PHE B   5      23.704  -2.494 -17.668  1.00  0.00              
ATOM   2627  CD2 PHE B   5      21.762  -3.439 -16.658  1.00  0.00              
ATOM   2628  CE1 PHE B   5      24.041  -3.732 -18.181  1.00  0.00              
ATOM   2629  CE2 PHE B   5      22.097  -4.679 -17.168  1.00  0.00              
ATOM   2630  CZ  PHE B   5      23.238  -4.825 -17.930  1.00  0.00              
ATOM   2631  H   PHE B   5      21.720   1.470 -15.871  1.00  0.00              
ATOM   2632  HA  PHE B   5      22.159  -0.039 -18.268  1.00  0.00              
ATOM   2633 1HB  PHE B   5      23.116  -0.544 -15.965  1.00  0.00              
ATOM   2634 2HB  PHE B   5      21.512  -1.166 -15.515  1.00  0.00              
ATOM   2635  HD1 PHE B   5      24.340  -1.630 -17.865  1.00  0.00              
ATOM   2636  HD2 PHE B   5      20.860  -3.324 -16.056  1.00  0.00              
ATOM   2637  HE1 PHE B   5      24.943  -3.845 -18.782  1.00  0.00              
ATOM   2638  HE2 PHE B   5      21.461  -5.541 -16.969  1.00  0.00              
ATOM   2639  HZ  PHE B   5      23.503  -5.801 -18.335  1.00  0.00              
ATOM   2640  N   TYR B   6      19.168  -0.309 -16.967  1.00  0.00              
ATOM   2641  CA  TYR B   6      17.800  -0.709 -17.280  1.00  0.00              
ATOM   2642  C   TYR B   6      17.310  -0.039 -18.556  1.00  0.00              
ATOM   2643  O   TYR B   6      16.596  -0.648 -19.355  1.00  0.00              
ATOM   2644  CB  TYR B   6      16.864  -0.370 -16.118  1.00  0.00              
ATOM   2645  CG  TYR B   6      17.102  -1.200 -14.876  1.00  0.00              
ATOM   2646  CD1 TYR B   6      17.855  -2.364 -14.931  1.00  0.00              
ATOM   2647  CD2 TYR B   6      16.575  -0.817 -13.652  1.00  0.00              
ATOM   2648  CE1 TYR B   6      18.076  -3.127 -13.800  1.00  0.00              
ATOM   2649  CE2 TYR B   6      16.790  -1.571 -12.515  1.00  0.00              
ATOM   2650  CZ  TYR B   6      17.541  -2.726 -12.593  1.00  0.00              
ATOM   2651  OH  TYR B   6      17.759  -3.480 -11.463  1.00  0.00              
ATOM   2652  H   TYR B   6      19.349   0.196 -16.112  1.00  0.00              
ATOM   2653  HA  TYR B   6      17.759  -1.784 -17.457  1.00  0.00              
ATOM   2654 1HB  TYR B   6      17.009   0.685 -15.883  1.00  0.00              
ATOM   2655 2HB  TYR B   6      15.844  -0.527 -16.469  1.00  0.00              
ATOM   2656  HD1 TYR B   6      18.275  -2.675 -15.888  1.00  0.00              
ATOM   2657  HD2 TYR B   6      15.982   0.096 -13.597  1.00  0.00              
ATOM   2658  HE1 TYR B   6      18.670  -4.039 -13.858  1.00  0.00              
ATOM   2659  HE2 TYR B   6      16.366  -1.253 -11.562  1.00  0.00              
ATOM   2660  HH  TYR B   6      17.344  -3.111 -10.680  1.00  0.00              
ATOM   2661  N   ASP B   7      17.695   1.219 -18.745  1.00  0.00              
ATOM   2662  CA  ASP B   7      17.379   1.942 -19.971  1.00  0.00              
ATOM   2663  C   ASP B   7      18.066   1.311 -21.176  1.00  0.00              
ATOM   2664  O   ASP B   7      17.493   1.244 -22.264  1.00  0.00              
ATOM   2665  CB  ASP B   7      17.783   3.413 -19.847  1.00  0.00              
ATOM   2666  CG  ASP B   7      16.881   4.240 -18.940  1.00  0.00              
ATOM   2667  OD1 ASP B   7      15.824   3.765 -18.596  1.00  0.00              
ATOM   2668  OD2 ASP B   7      17.318   5.264 -18.474  1.00  0.00              
ATOM   2669  H   ASP B   7      18.221   1.686 -18.021  1.00  0.00              
ATOM   2670  HA  ASP B   7      16.307   1.892 -20.163  1.00  0.00              
ATOM   2671 1HB  ASP B   7      18.823   3.554 -19.549  1.00  0.00              
ATOM   2672 2HB  ASP B   7      17.654   3.736 -20.880  1.00  0.00              
ATOM   2673  N   GLN B   8      19.295   0.849 -20.975  1.00  0.00              
ATOM   2674  CA  GLN B   8      20.034   0.156 -22.023  1.00  0.00              
ATOM   2675  C   GLN B   8      19.362  -1.161 -22.392  1.00  0.00              
ATOM   2676  O   GLN B   8      19.348  -1.556 -23.557  1.00  0.00              
ATOM   2677  CB  GLN B   8      21.475  -0.108 -21.578  1.00  0.00              
ATOM   2678  CG  GLN B   8      22.336   1.141 -21.487  1.00  0.00              
ATOM   2679  CD  GLN B   8      23.724   0.848 -20.950  1.00  0.00              
ATOM   2680  OE1 GLN B   8      24.031  -0.284 -20.568  1.00  0.00              
ATOM   2681  NE2 GLN B   8      24.572   1.871 -20.915  1.00  0.00              
ATOM   2682  H   GLN B   8      19.728   0.982 -20.072  1.00  0.00              
ATOM   2683  HA  GLN B   8      20.041   0.764 -22.927  1.00  0.00              
ATOM   2684 1HB  GLN B   8      21.421  -0.590 -20.603  1.00  0.00              
ATOM   2685 2HB  GLN B   8      21.906  -0.800 -22.301  1.00  0.00              
ATOM   2686 1HG  GLN B   8      22.438   1.848 -22.309  1.00  0.00              
ATOM   2687 2HG  GLN B   8      21.746   1.594 -20.690  1.00  0.00              
ATOM   2688 1HE2 GLN B   8      25.501   1.739 -20.569  1.00  0.00              
ATOM   2689 2HE2 GLN B   8      24.280   2.773 -21.232  1.00  0.00              
ATOM   2690  N   LEU B   9      18.804  -1.836 -21.393  1.00  0.00              
ATOM   2691  CA  LEU B   9      18.053  -3.063 -21.622  1.00  0.00              
ATOM   2692  C   LEU B   9      16.796  -2.796 -22.440  1.00  0.00              
ATOM   2693  O   LEU B   9      16.425  -3.589 -23.304  1.00  0.00              
ATOM   2694  CB  LEU B   9      17.689  -3.719 -20.284  1.00  0.00              
ATOM   2695  CG  LEU B   9      18.872  -4.304 -19.502  1.00  0.00              
ATOM   2696  CD1 LEU B   9      18.412  -4.761 -18.124  1.00  0.00              
ATOM   2697  CD2 LEU B   9      19.475  -5.463 -20.281  1.00  0.00              
ATOM   2698  H   LEU B   9      18.905  -1.489 -20.449  1.00  0.00              
ATOM   2699  HA  LEU B   9      18.657  -3.758 -22.204  1.00  0.00              
ATOM   2700 1HB  LEU B   9      17.290  -2.850 -19.764  1.00  0.00              
ATOM   2701 2HB  LEU B   9      16.904  -4.466 -20.401  1.00  0.00              
ATOM   2702  HG  LEU B   9      19.629  -3.523 -19.428  1.00  0.00              
ATOM   2703 1HD1 LEU B   9      19.258  -5.174 -17.576  1.00  0.00              
ATOM   2704 2HD1 LEU B   9      18.006  -3.911 -17.576  1.00  0.00              
ATOM   2705 3HD1 LEU B   9      17.642  -5.524 -18.233  1.00  0.00              
ATOM   2706 1HD2 LEU B   9      20.316  -5.878 -19.724  1.00  0.00              
ATOM   2707 2HD2 LEU B   9      18.719  -6.236 -20.427  1.00  0.00              
ATOM   2708 3HD2 LEU B   9      19.822  -5.109 -21.251  1.00  0.00              
ATOM   2709  N   ASP B  10      16.144  -1.671 -22.162  1.00  0.00              
ATOM   2710  CA  ASP B  10      14.973  -1.256 -22.925  1.00  0.00              
ATOM   2711  C   ASP B  10      15.337  -0.949 -24.371  1.00  0.00              
ATOM   2712  O   ASP B  10      14.593  -1.283 -25.294  1.00  0.00              
ATOM   2713  CB  ASP B  10      14.318  -0.033 -22.277  1.00  0.00              
ATOM   2714  CG  ASP B  10      13.575  -0.330 -20.982  1.00  0.00              
ATOM   2715  OD1 ASP B  10      13.355  -1.483 -20.697  1.00  0.00              
ATOM   2716  OD2 ASP B  10      13.371   0.581 -20.216  1.00  0.00              
ATOM   2717  H   ASP B  10      16.469  -1.089 -21.403  1.00  0.00              
ATOM   2718  HA  ASP B  10      14.245  -2.066 -22.954  1.00  0.00              
ATOM   2719 1HB  ASP B  10      15.008   0.796 -22.118  1.00  0.00              
ATOM   2720 2HB  ASP B  10      13.602   0.234 -23.054  1.00  0.00              
ATOM   2721  N   GLU B  11      16.488  -0.311 -24.564  1.00  0.00              
ATOM   2722  CA  GLU B  11      16.983  -0.011 -25.902  1.00  0.00              
ATOM   2723  C   GLU B  11      17.303  -1.288 -26.669  1.00  0.00              
ATOM   2724  O   GLU B  11      17.033  -1.390 -27.865  1.00  0.00              
ATOM   2725  CB  GLU B  11      18.221   0.883 -25.827  1.00  0.00              
ATOM   2726  CG  GLU B  11      17.939   2.315 -25.397  1.00  0.00              
ATOM   2727  CD  GLU B  11      19.213   3.071 -25.140  1.00  0.00              
ATOM   2728  OE1 GLU B  11      20.258   2.470 -25.194  1.00  0.00              
ATOM   2729  OE2 GLU B  11      19.151   4.269 -24.999  1.00  0.00              
ATOM   2730  H   GLU B  11      17.032  -0.027 -23.762  1.00  0.00              
ATOM   2731  HA  GLU B  11      16.213   0.509 -26.473  1.00  0.00              
ATOM   2732 1HB  GLU B  11      18.906   0.420 -25.115  1.00  0.00              
ATOM   2733 2HB  GLU B  11      18.675   0.884 -26.819  1.00  0.00              
ATOM   2734 1HG  GLU B  11      17.326   2.869 -26.109  1.00  0.00              
ATOM   2735 2HG  GLU B  11      17.390   2.199 -24.463  1.00  0.00              
ATOM   2736  N   LEU B  12      17.883  -2.260 -25.973  1.00  0.00              
ATOM   2737  CA  LEU B  12      18.174  -3.559 -26.568  1.00  0.00              
ATOM   2738  C   LEU B  12      16.893  -4.281 -26.967  1.00  0.00              
ATOM   2739  O   LEU B  12      16.813  -4.876 -28.041  1.00  0.00              
ATOM   2740  CB  LEU B  12      18.989  -4.417 -25.592  1.00  0.00              
ATOM   2741  CG  LEU B  12      20.428  -3.943 -25.352  1.00  0.00              
ATOM   2742  CD1 LEU B  12      21.067  -4.759 -24.236  1.00  0.00              
ATOM   2743  CD2 LEU B  12      21.228  -4.071 -26.640  1.00  0.00              
ATOM   2744  H   LEU B  12      18.128  -2.096 -25.008  1.00  0.00              
ATOM   2745  HA  LEU B  12      18.749  -3.421 -27.483  1.00  0.00              
ATOM   2746 1HB  LEU B  12      18.394  -4.276 -24.692  1.00  0.00              
ATOM   2747 2HB  LEU B  12      18.978  -5.470 -25.874  1.00  0.00              
ATOM   2748  HG  LEU B  12      20.382  -2.885 -25.092  1.00  0.00              
ATOM   2749 1HD1 LEU B  12      22.088  -4.415 -24.072  1.00  0.00              
ATOM   2750 2HD1 LEU B  12      20.492  -4.634 -23.319  1.00  0.00              
ATOM   2751 3HD1 LEU B  12      21.080  -5.812 -24.517  1.00  0.00              
ATOM   2752 1HD2 LEU B  12      22.251  -3.733 -26.467  1.00  0.00              
ATOM   2753 2HD2 LEU B  12      21.239  -5.113 -26.960  1.00  0.00              
ATOM   2754 3HD2 LEU B  12      20.770  -3.458 -27.415  1.00  0.00              
ATOM   2755  N   ALA B  13      15.892  -4.226 -26.094  1.00  0.00              
ATOM   2756  CA  ALA B  13      14.602  -4.848 -26.366  1.00  0.00              
ATOM   2757  C   ALA B  13      13.954  -4.249 -27.608  1.00  0.00              
ATOM   2758  O   ALA B  13      13.372  -4.965 -28.423  1.00  0.00              
ATOM   2759  CB  ALA B  13      13.682  -4.707 -25.163  1.00  0.00              
ATOM   2760  H   ALA B  13      16.029  -3.742 -25.218  1.00  0.00              
ATOM   2761  HA  ALA B  13      14.759  -5.909 -26.561  1.00  0.00              
ATOM   2762 1HB  ALA B  13      12.723  -5.178 -25.384  1.00  0.00              
ATOM   2763 2HB  ALA B  13      14.134  -5.196 -24.299  1.00  0.00              
ATOM   2764 3HB  ALA B  13      13.526  -3.653 -24.944  1.00  0.00              
ATOM   2765  N   THR B  14      14.057  -2.932 -27.746  1.00  0.00              
ATOM   2766  CA  THR B  14      13.564  -2.244 -28.934  1.00  0.00              
ATOM   2767  C   THR B  14      14.304  -2.705 -30.183  1.00  0.00              
ATOM   2768  O   THR B  14      13.692  -2.959 -31.221  1.00  0.00              
ATOM   2769  CB  THR B  14      13.703  -0.717 -28.801  1.00  0.00              
ATOM   2770  OG1 THR B  14      12.902  -0.256 -27.704  1.00  0.00              
ATOM   2771  CG2 THR B  14      13.251  -0.027 -30.079  1.00  0.00              
ATOM   2772  H   THR B  14      14.488  -2.393 -27.009  1.00  0.00              
ATOM   2773  HA  THR B  14      12.513  -2.486 -29.091  1.00  0.00              
ATOM   2774  HB  THR B  14      14.746  -0.470 -28.606  1.00  0.00              
ATOM   2775  HG1 THR B  14      12.990   0.697 -27.623  1.00  0.00              
ATOM   2776 1HG2 THR B  14      13.357   1.052 -29.966  1.00  0.00              
ATOM   2777 2HG2 THR B  14      13.865  -0.368 -30.912  1.00  0.00              
ATOM   2778 3HG2 THR B  14      12.207  -0.272 -30.274  1.00  0.00              
ATOM   2779  N   ARG B  15      15.625  -2.809 -30.078  1.00  0.00              
ATOM   2780  CA  ARG B  15      16.446  -3.287 -31.184  1.00  0.00              
ATOM   2781  C   ARG B  15      16.072  -4.712 -31.572  1.00  0.00              
ATOM   2782  O   ARG B  15      16.076  -5.066 -32.750  1.00  0.00              
ATOM   2783  CB  ARG B  15      17.934  -3.161 -30.890  1.00  0.00              
ATOM   2784  CG  ARG B  15      18.464  -1.737 -30.873  1.00  0.00              
ATOM   2785  CD  ARG B  15      19.879  -1.615 -30.437  1.00  0.00              
ATOM   2786  NE  ARG B  15      20.383  -0.251 -30.398  1.00  0.00              
ATOM   2787  CZ  ARG B  15      21.607   0.100 -29.959  1.00  0.00              
ATOM   2788  NH1 ARG B  15      22.440  -0.800 -29.485  1.00  0.00              
ATOM   2789  NH2 ARG B  15      21.939   1.379 -29.995  1.00  0.00              
ATOM   2790  H   ARG B  15      16.071  -2.552 -29.209  1.00  0.00              
ATOM   2791  HA  ARG B  15      16.272  -2.669 -32.066  1.00  0.00              
ATOM   2792 1HB  ARG B  15      18.105  -3.621 -29.918  1.00  0.00              
ATOM   2793 2HB  ARG B  15      18.458  -3.729 -31.658  1.00  0.00              
ATOM   2794 1HG  ARG B  15      18.386  -1.325 -31.879  1.00  0.00              
ATOM   2795 2HG  ARG B  15      17.850  -1.147 -30.190  1.00  0.00              
ATOM   2796 1HD  ARG B  15      19.977  -2.027 -29.433  1.00  0.00              
ATOM   2797 2HD  ARG B  15      20.510  -2.178 -31.123  1.00  0.00              
ATOM   2798  HE  ARG B  15      19.932   0.610 -30.677  1.00  0.00              
ATOM   2799 1HH1 ARG B  15      22.164  -1.771 -29.449  1.00  0.00              
ATOM   2800 2HH1 ARG B  15      23.354  -0.515 -29.161  1.00  0.00              
ATOM   2801 1HH2 ARG B  15      21.280   2.060 -30.346  1.00  0.00              
ATOM   2802 2HH2 ARG B  15      22.850   1.670 -29.671  1.00  0.00              
ATOM   2803  N   PHE B  16      15.751  -5.526 -30.573  1.00  0.00              
ATOM   2804  CA  PHE B  16      15.356  -6.910 -30.809  1.00  0.00              
ATOM   2805  C   PHE B  16      14.020  -6.987 -31.535  1.00  0.00              
ATOM   2806  O   PHE B  16      13.820  -7.840 -32.399  1.00  0.00              
ATOM   2807  CB  PHE B  16      15.282  -7.677 -29.488  1.00  0.00              
ATOM   2808  CG  PHE B  16      16.623  -8.084 -28.947  1.00  0.00              
ATOM   2809  CD1 PHE B  16      17.791  -7.710 -29.596  1.00  0.00              
ATOM   2810  CD2 PHE B  16      16.720  -8.840 -27.790  1.00  0.00              
ATOM   2811  CE1 PHE B  16      19.025  -8.083 -29.099  1.00  0.00              
ATOM   2812  CE2 PHE B  16      17.953  -9.214 -27.290  1.00  0.00              
ATOM   2813  CZ  PHE B  16      19.107  -8.835 -27.946  1.00  0.00              
ATOM   2814  H   PHE B  16      15.778  -5.178 -29.625  1.00  0.00              
ATOM   2815  HA  PHE B  16      16.087  -7.398 -31.456  1.00  0.00              
ATOM   2816 1HB  PHE B  16      14.811  -7.062 -28.723  1.00  0.00              
ATOM   2817 2HB  PHE B  16      14.709  -8.594 -29.620  1.00  0.00              
ATOM   2818  HD1 PHE B  16      17.727  -7.115 -30.507  1.00  0.00              
ATOM   2819  HD2 PHE B  16      15.809  -9.140 -27.271  1.00  0.00              
ATOM   2820  HE1 PHE B  16      19.935  -7.783 -29.619  1.00  0.00              
ATOM   2821  HE2 PHE B  16      18.015  -9.809 -26.379  1.00  0.00              
ATOM   2822  HZ  PHE B  16      20.079  -9.131 -27.555  1.00  0.00              
ATOM   2823  N   SER B  17      13.106  -6.089 -31.179  1.00  0.00              
ATOM   2824  CA  SER B  17      11.818  -5.997 -31.855  1.00  0.00              
ATOM   2825  C   SER B  17      11.989  -5.606 -33.316  1.00  0.00              
ATOM   2826  O   SER B  17      11.282  -6.107 -34.191  1.00  0.00              
ATOM   2827  CB  SER B  17      10.925  -5.001 -31.142  1.00  0.00              
ATOM   2828  OG  SER B  17      10.580  -5.431 -29.854  1.00  0.00              
ATOM   2829  H   SER B  17      13.311  -5.453 -30.420  1.00  0.00              
ATOM   2830  HA  SER B  17      11.225  -6.910 -31.782  1.00  0.00              
ATOM   2831 1HB  SER B  17      11.452  -4.050 -31.069  1.00  0.00              
ATOM   2832 2HB  SER B  17      10.016  -4.866 -31.726  1.00  0.00              
ATOM   2833  HG  SER B  17      10.016  -4.774 -29.438  1.00  0.00              
ATOM   2834  N   VAL B  18      12.933  -4.706 -33.576  1.00  0.00              
ATOM   2835  CA  VAL B  18      13.246  -4.297 -34.940  1.00  0.00              
ATOM   2836  C   VAL B  18      13.817  -5.457 -35.746  1.00  0.00              
ATOM   2837  O   VAL B  18      13.436  -5.674 -36.897  1.00  0.00              
ATOM   2838  CB  VAL B  18      14.246  -3.126 -34.963  1.00  0.00              
ATOM   2839  CG1 VAL B  18      14.727  -2.864 -36.382  1.00  0.00              
ATOM   2840  CG2 VAL B  18      13.614  -1.873 -34.376  1.00  0.00              
ATOM   2841  H   VAL B  18      13.446  -4.296 -32.809  1.00  0.00              
ATOM   2842  HA  VAL B  18      12.347  -3.997 -35.480  1.00  0.00              
ATOM   2843  HB  VAL B  18      15.099  -3.376 -34.332  1.00  0.00              
ATOM   2844 1HG1 VAL B  18      15.434  -2.034 -36.380  1.00  0.00              
ATOM   2845 2HG1 VAL B  18      15.217  -3.756 -36.772  1.00  0.00              
ATOM   2846 3HG1 VAL B  18      13.876  -2.612 -37.015  1.00  0.00              
ATOM   2847 1HG2 VAL B  18      14.335  -1.056 -34.400  1.00  0.00              
ATOM   2848 2HG2 VAL B  18      12.736  -1.601 -34.962  1.00  0.00              
ATOM   2849 3HG2 VAL B  18      13.317  -2.065 -33.345  1.00  0.00              
ATOM   2850  N   GLN B  19      14.736  -6.198 -35.136  1.00  0.00              
ATOM   2851  CA  GLN B  19      15.354  -7.345 -35.792  1.00  0.00              
ATOM   2852  C   GLN B  19      14.334  -8.448 -36.047  1.00  0.00              
ATOM   2853  O   GLN B  19      14.399  -9.142 -37.062  1.00  0.00              
ATOM   2854  CB  GLN B  19      16.505  -7.892 -34.944  1.00  0.00              
ATOM   2855  CG  GLN B  19      17.722  -6.984 -34.887  1.00  0.00              
ATOM   2856  CD  GLN B  19      18.800  -7.518 -33.963  1.00  0.00              
ATOM   2857  OE1 GLN B  19      18.616  -8.542 -33.299  1.00  0.00              
ATOM   2858  NE2 GLN B  19      19.931  -6.824 -33.912  1.00  0.00              
ATOM   2859  H   GLN B  19      15.012  -5.962 -34.195  1.00  0.00              
ATOM   2860  HA  GLN B  19      15.737  -7.046 -36.767  1.00  0.00              
ATOM   2861 1HB  GLN B  19      16.111  -8.045 -33.939  1.00  0.00              
ATOM   2862 2HB  GLN B  19      16.784  -8.854 -35.374  1.00  0.00              
ATOM   2863 1HG  GLN B  19      18.209  -6.594 -35.780  1.00  0.00              
ATOM   2864 2HG  GLN B  19      17.201  -6.173 -34.376  1.00  0.00              
ATOM   2865 1HE2 GLN B  19      20.679  -7.128 -33.320  1.00  0.00              
ATOM   2866 2HE2 GLN B  19      20.037  -5.998 -34.466  1.00  0.00              
ATOM   2867  N   ASP B  20      13.395  -8.605 -35.121  1.00  0.00              
ATOM   2868  CA  ASP B  20      12.347  -9.610 -35.255  1.00  0.00              
ATOM   2869  C   ASP B  20      11.112  -9.032 -35.934  1.00  0.00              
ATOM   2870  O   ASP B  20      11.083  -8.913 -37.128  1.00  0.00              
ATOM   2871  OXT ASP B  20      10.168  -8.695 -35.275  1.00  0.00              
ATOM   2872  CB  ASP B  20      11.974 -10.182 -33.886  1.00  0.00              
ATOM   2873  CG  ASP B  20      13.028 -11.098 -33.278  1.00  0.00              
ATOM   2874  OD1 ASP B  20      13.903 -11.522 -33.996  1.00  0.00              
ATOM   2875  OD2 ASP B  20      13.043 -11.239 -32.079  1.00  0.00              
ATOM   2876  H   ASP B  20      13.407  -8.012 -34.304  1.00  0.00              
ATOM   2877  HA  ASP B  20      12.696 -10.424 -35.890  1.00  0.00              
ATOM   2878 1HB  ASP B  20      11.693  -9.421 -33.158  1.00  0.00              
ATOM   2879 2HB  ASP B  20      11.096 -10.769 -34.156  1.00  0.00              
TER                                                                             
